# Supplementary material for: trans-Tetra­kis(1-allyl-1H-imidazole-κN 3)bis­(thio­cyanato-κN)nickel(II)
Source: Acta Crystallogr Sect E Struct Rep Online. 2012 Jan 21;68(Pt 2):m188–9. doi: 10.1107/S1600536812001584 (PMC3274912; doi:10.1107/S1600536812001584)
Supplement: Supplementary file 1 [file e-68-0m188-sup1.cif]

##############################################################################
#                                                                            #
# This CIF contains the data in a paper accepted for publication in          #
# Acta Crystallographica Section E. It conforms to the requirements of       #
# Notes for Authors for Acta Crystallographica Section E, and has been       #
# peer reviewed under the auspices of the IUCr Commission on Journals.       #
#                                                                            #
# Full details of the Crystallographic Information File format               #
# are given in the paper "The Crystallographic Information File (CIF):       #
# a New Standard Archive File for Crystallography" by S. R. Hall, F. H.      #
# Allen and I. D. Brown [Acta Cryst. (1991), A47, 655-685].                  #
#                                                                            #
# The current version of the core CIF dictionary is obtainable from          #
# ftp://ftp.iucr.org/pub/cif_core.dic.                                       #
#                                                                            #
# Software is freely available for graphical display of the structure(s)     #
# in this CIF. For information consult the CIF software page                 #
# http://www.iucr.org/resources/cif/software.                                #
#                                                                            #
# This file may be used for bona fide research purposes within the           #
# scientific community so long as proper attribution is given to the journal # 
# article from which it was obtained.                                        #
#                                                                            #
##############################################################################
data_global
_audit_creation_method     'form.cif (version 2.0)'
_journal_data_validation_number     ?
_journal_date_recd_electronic     2012-01-11
_journal_date_accepted     2012-01-13
_journal_name_full     'Acta Crystallographica, Section E'
_journal_year     2012
_journal_volume     68
_journal_issue      2
_journal_page_first     m188
_journal_page_last     m189
_journal_paper_category     QM
_journal_paper_doi     10.1107/S1600536812001584
_journal_coeditor_code     HG5160
_publ_contact_author_name     'Prof. Shao-Mei Zheng'
_publ_contact_author_address
;     College of Mechanical Engineering,
      Qingdao Technological University,
      Qingdao 266033,
      People's Republic of China
;
_publ_contact_author_email     'zsmei163@163.com'
_publ_contact_author_fax     '86 0532 84023947'
_publ_contact_author_phone     '86 0532 84023947'
_publ_section_title
;\
<i>trans</i>-Tetrakis(1-allyl-1<i>H</i>-imidazole-\k<i>N</i>^3^)\
bis(thiocyanato-\k<i>N</i>)nickel(II)
;
loop_
    _publ_author_name
    _publ_author_footnote
    _publ_author_address
    'Shao-Mei Zheng' ?
;     College of Mechanical Engineering,
      Qingdao Technological University,
      Qingdao 266033,
      People's Republic of China
;
    'Yan-Ling Jin' ?
;     Key Laboratory of Advanced Materials,
      Qingdao University of Science and Technology,
      Qingdao 266042,
      People's Republic of China
;
data_I
_audit_creation_method     SHELXL-97
_chemical_name_systematic
;
<i>trans</i>-Tetrakis(1-allyl-1<i>H</i>-imidazole-\k<i>N</i>^3^)bis(thiocyanato-
\k<i>N</i>)nickel(II)
;
_chemical_name_common     ?
_chemical_formula_moiety     'C26 H32 N10 Ni S2'
_chemical_formula_sum     'C26 H32 N10 Ni S2'
_chemical_formula_iupac     '[Ni (N C S)2 (C6 H8 N2)4]'
_chemical_formula_weight     607.45
_chemical_melting_point     ?
_symmetry_cell_setting     triclinic
_symmetry_space_group_name_H-M     'P -1'
_symmetry_space_group_name_Hall     '-P 1'
loop_
    _symmetry_equiv_pos_as_xyz
    'x, y, z'
    '-x, -y, -z'
_cell_length_a     8.8390(18)
_cell_length_b     9.5390(19)
_cell_length_c     10.515(2)
_cell_angle_alpha     70.22(3)
_cell_angle_beta     65.29(3)
_cell_angle_gamma     86.66(3)
_cell_volume     754.3(3)
_cell_formula_units_Z     1
_cell_measurement_reflns_used     25
_cell_measurement_theta_min     10
_cell_measurement_theta_max     13
_cell_measurement_temperature     293(2)
_exptl_crystal_description     block
_exptl_crystal_colour     green
_exptl_crystal_size_max     0.20
_exptl_crystal_size_mid     0.10
_exptl_crystal_size_min     0.10
_exptl_crystal_density_diffrn     1.337
_exptl_crystal_density_meas     ?
_exptl_crystal_density_method     'not measured'
_exptl_crystal_F_000     318
_exptl_absorpt_coefficient_mu     0.815
_exptl_absorpt_correction_type     psi-scan
_exptl_absorpt_process_details     '(North <i>et al.</i>, 1968)'
_exptl_absorpt_correction_T_min     0.8539
_exptl_absorpt_correction_T_max     0.9229
_exptl_special_details
;
;
_diffrn_ambient_temperature     293(2)
_diffrn_radiation_type     MoK\a
_diffrn_radiation_wavelength     0.71073
_diffrn_radiation_source     'fine-focus sealed tube'
_diffrn_radiation_monochromator     graphite
_diffrn_measurement_device_type     'Enraf--Nonius CAD-4'
_diffrn_measurement_method     \w/2\q
_diffrn_detector_area_resol_mean     ?
_diffrn_reflns_number     2934
_diffrn_reflns_av_R_equivalents     0.0186
_diffrn_reflns_av_sigmaI/netI     0.0306
_diffrn_reflns_theta_min     2.27
_diffrn_reflns_theta_max     25.27
_diffrn_reflns_theta_full     25.27
_diffrn_measured_fraction_theta_max     1.000
_diffrn_measured_fraction_theta_full     1.000
_diffrn_reflns_limit_h_min     0
_diffrn_reflns_limit_h_max     10
_diffrn_reflns_limit_k_min     -11
_diffrn_reflns_limit_k_max     11
_diffrn_reflns_limit_l_min     -11
_diffrn_reflns_limit_l_max     12
_diffrn_standards_number     3
_diffrn_standards_interval_count     200
_diffrn_standards_interval_time     120
_diffrn_standards_decay_%     1
_refine_special_details
;
Refinement of <i>F</i>^2^ against ALL reflections. The weighted <i>R</i>-factor
<i>wR</i> and goodness of fit <i>S</i> are based on <i>F</i>^2^, conventional
<i>R</i>-factors <i>R</i> are based on <i>F</i>, with <i>F</i> set to zero for
negative <i>F</i>^2^. The threshold expression of <i>F</i>^2^ >
\s(<i>F</i>^2^) is used only for calculating <i>R</i>-factors(gt) <i>etc</i>.
and is not relevant to the choice of reflections for refinement.
<i>R</i>-factors based on <i>F</i>^2^ are statistically about twice as large
as those based on <i>F</i>, and <i>R</i>- factors based on ALL data will be
even larger.
;
_reflns_number_total     2741
_reflns_number_gt     2367
_reflns_threshold_expression     I>2sigma(I)
_refine_ls_structure_factor_coef     Fsqd
_refine_ls_matrix_type     full
_refine_ls_R_factor_all     0.0520
_refine_ls_R_factor_gt     0.0427
_refine_ls_wR_factor_gt     0.1160
_refine_ls_wR_factor_ref     0.1244
_refine_ls_goodness_of_fit_ref     1.002
_refine_ls_restrained_S_all     1.002
_refine_ls_number_reflns     2741
_refine_ls_number_parameters     178
_refine_ls_number_restraints     0
_refine_ls_hydrogen_treatment     constr
_refine_ls_weighting_scheme     calc
_refine_ls_weighting_details
                 'calc w=1/[\s^2^(Fo^2^)+(0.0920P)^2^] where P=(Fo^2^+2Fc^2^)/3'
_atom_sites_solution_hydrogens     geom
_atom_sites_solution_primary     direct
_atom_sites_solution_secondary     difmap
_refine_ls_shift/su_max     0.000
_refine_ls_shift/su_mean     0.000
_refine_diff_density_max     0.467
_refine_diff_density_min     -0.685
_refine_ls_extinction_method     none
_refine_ls_extinction_coef     ?
loop_
    _atom_type_symbol
    _atom_type_description
    _atom_type_scat_dispersion_real
    _atom_type_scat_dispersion_imag
    _atom_type_scat_source
    'C' 'C' 0.0033 0.0016
                         'International Tables Vol C Tables 4.2.6.8 and 6.1.1.4'
    'H' 'H' 0.0000 0.0000
                         'International Tables Vol C Tables 4.2.6.8 and 6.1.1.4'
    'N' 'N' 0.0061 0.0033
                         'International Tables Vol C Tables 4.2.6.8 and 6.1.1.4'
    'S' 'S' 0.1246 0.1234
                         'International Tables Vol C Tables 4.2.6.8 and 6.1.1.4'
    'Ni' 'Ni' 0.3393 1.1124
                         'International Tables Vol C Tables 4.2.6.8 and 6.1.1.4'
_computing_data_collection     'CAD-4 EXPRESS (Enraf--Nonius, 1989)'
_computing_cell_refinement     'CAD-4 EXPRESS (Enraf--Nonius, 1989)'
_computing_data_reduction     'XCAD4 (Harms & Wocadlo, 1995)'
_computing_structure_solution     'SHELXTL (Sheldrick, 2008)'
_computing_structure_refinement     'SHELXTL (Sheldrick, 2008)'
_computing_molecular_graphics     'SHELXTL (Sheldrick, 2008)'
_computing_publication_material
                                  'SHELXTL (Sheldrick, 2008) and local programs'
loop_
    _atom_site_type_symbol
    _atom_site_label
    _atom_site_fract_x
    _atom_site_fract_y
    _atom_site_fract_z
    _atom_site_U_iso_or_equiv
    _atom_site_adp_type
    _atom_site_calc_flag
    _atom_site_refinement_flags
    _atom_site_occupancy
    _atom_site_symmetry_multiplicity
    _atom_site_disorder_assembly
    _atom_site_disorder_group
    Ni Ni 1.0000 1.0000 0.0000 0.03248(18) Uani d S 1 2 . .
    S S 0.90268(13) 0.62180(10) -0.17752(10) 0.0667(3) Uani d . 1 1 . .
    N N1 0.8248(3) 0.6671(3) 0.4349(3) 0.0495(6) Uani d . 1 1 . .
    C C1 0.5245(7) 0.4590(5) 0.7843(5) 0.1058(17) Uani d . 1 1 . .
    H H1A 0.5948 0.4304 0.8324 0.127 Uiso calc R 1 1 . .
    H H1B 0.4099 0.4556 0.8399 0.127 Uiso calc R 1 1 . .
    N N2 0.9261(3) 0.8588(2) 0.2250(2) 0.0391(5) Uani d . 1 1 . .
    C C2 0.5851(6) 0.5028(4) 0.6428(4) 0.0805(12) Uani d . 1 1 . .
    H H2A 0.5100 0.5303 0.5996 0.097 Uiso calc R 1 1 . .
    N N3 1.5200(3) 0.9732(3) -0.1668(3) 0.0455(6) Uani d . 1 1 . .
    C C3 0.7651(5) 0.5141(4) 0.5395(4) 0.0699(10) Uani d . 1 1 . .
    H H3A 0.8308 0.4835 0.5970 0.084 Uiso calc R 1 1 . .
    H H3B 0.7801 0.4470 0.4844 0.084 Uiso calc R 1 1 . .
    N N4 1.2458(3) 0.9421(2) -0.0627(2) 0.0391(5) Uani d . 1 1 . .
    C C4 0.8908(4) 0.7128(3) 0.2850(3) 0.0473(7) Uani d . 1 1 . .
    H H4A 0.9091 0.6492 0.2308 0.057 Uiso calc R 1 1 . .
    N N5 0.9365(3) 0.8207(2) -0.0471(3) 0.0435(5) Uani d . 1 1 . .
    C C5 0.8802(4) 0.9078(3) 0.3426(3) 0.0481(7) Uani d . 1 1 . .
    H H5A 0.8905 1.0073 0.3345 0.058 Uiso calc R 1 1 . .
    C C6 0.8185(4) 0.7922(4) 0.4713(3) 0.0553(8) Uani d . 1 1 . .
    H H6A 0.7790 0.7963 0.5668 0.066 Uiso calc R 1 1 . .
    C C7 1.6338(5) 1.1428(4) -0.4780(4) 0.0670(9) Uani d . 1 1 . .
    H H7A 1.5227 1.1025 -0.4226 0.080 Uiso calc R 1 1 . .
    H H7B 1.6737 1.1937 -0.5802 0.080 Uiso calc R 1 1 . .
    C C8 1.7320(4) 1.1281(3) -0.4132(3) 0.0546(8) Uani d . 1 1 . .
    H H8A 1.8418 1.1705 -0.4737 0.066 Uiso calc R 1 1 . .
    C C9 1.6888(4) 1.0502(4) -0.2513(4) 0.0582(8) Uani d . 1 1 . .
    H H9A 1.7686 0.9779 -0.2412 0.070 Uiso calc R 1 1 . .
    H H9B 1.6990 1.1231 -0.2089 0.070 Uiso calc R 1 1 . .
    C C10 1.3775(3) 1.0383(3) -0.1235(3) 0.0435(6) Uani d . 1 1 . .
    H H10A 1.3729 1.1394 -0.1351 0.052 Uiso calc R 1 1 . .
    C C11 1.3071(4) 0.8078(3) -0.0683(3) 0.0506(7) Uani d . 1 1 . .
    H H11A 1.2426 0.7179 -0.0335 0.061 Uiso calc R 1 1 . .
    C C12 1.4764(4) 0.8268(3) -0.1325(4) 0.0548(8) Uani d . 1 1 . .
    H H12A 1.5486 0.7537 -0.1497 0.066 Uiso calc R 1 1 . .
    C C13 0.9239(3) 0.7367(3) -0.0999(3) 0.0368(6) Uani d . 1 1 . .
loop_
    _atom_site_aniso_label
    _atom_site_aniso_U_11
    _atom_site_aniso_U_22
    _atom_site_aniso_U_33
    _atom_site_aniso_U_12
    _atom_site_aniso_U_13
    _atom_site_aniso_U_23
    Ni 0.0336(3) 0.0344(3) 0.0275(3) 0.00381(18) -0.00890(19) -0.01389(19)
    S 0.0922(7) 0.0590(5) 0.0670(6) 0.0058(5) -0.0374(5) -0.0384(4)
    N1 0.0551(14) 0.0469(13) 0.0343(12) 0.0015(11) -0.0123(11) -0.0075(10)
    C1 0.120(4) 0.092(3) 0.062(3) -0.026(3) -0.003(3) -0.015(2)
    N2 0.0394(12) 0.0399(12) 0.0322(11) 0.0050(9) -0.0089(9) -0.0139(9)
    C2 0.082(3) 0.078(3) 0.060(2) -0.028(2) -0.020(2) -0.0060(19)
    N3 0.0347(12) 0.0550(14) 0.0427(13) 0.0081(10) -0.0145(10) -0.0151(11)
    C3 0.086(3) 0.0514(19) 0.0476(18) -0.0001(17) -0.0167(18) -0.0012(15)
    N4 0.0374(12) 0.0424(12) 0.0344(11) 0.0064(10) -0.0113(10) -0.0153(9)
    C4 0.0545(17) 0.0448(15) 0.0367(14) 0.0073(13) -0.0128(13) -0.0159(12)
    N5 0.0460(13) 0.0406(12) 0.0423(12) 0.0033(10) -0.0136(10) -0.0188(10)
    C5 0.0529(17) 0.0489(16) 0.0363(14) -0.0017(13) -0.0093(12) -0.0188(13)
    C6 0.065(2) 0.0638(19) 0.0296(14) -0.0056(15) -0.0101(13) -0.0176(13)
    C7 0.071(2) 0.074(2) 0.0478(18) 0.0108(18) -0.0182(17) -0.0209(17)
    C8 0.0395(15) 0.0573(18) 0.0527(18) 0.0033(13) -0.0047(14) -0.0207(15)
    C9 0.0373(15) 0.077(2) 0.0538(18) 0.0022(14) -0.0162(14) -0.0186(16)
    C10 0.0420(15) 0.0449(15) 0.0415(15) 0.0051(12) -0.0138(12) -0.0177(12)
    C11 0.0469(16) 0.0398(15) 0.0531(17) 0.0062(12) -0.0123(14) -0.0139(13)
    C12 0.0484(17) 0.0524(18) 0.0534(17) 0.0205(14) -0.0150(14) -0.0172(14)
    C13 0.0374(13) 0.0339(13) 0.0339(13) 0.0021(10) -0.0112(11) -0.0105(11)
_geom_special_details
;
All e.s.d.'s (except the e.s.d. in the dihedral angle between two l.s. planes)
are estimated using the full covariance matrix. The cell e.s.d.'s are taken
into account individually in the estimation of e.s.d.'s in distances, angles
and torsion angles; correlations between e.s.d.'s in cell parameters are only
used when they are defined by crystal symmetry. An approximate (isotropic)
treatment of cell e.s.d.'s is used for estimating e.s.d.'s involving l.s.
planes.
;
loop_
    _geom_bond_atom_site_label_1
    _geom_bond_atom_site_label_2
    _geom_bond_site_symmetry_2
    _geom_bond_distance
    _geom_bond_publ_flag
    Ni N4 2_775 2.090(2) ?
    Ni N4 . 2.090(2) y
    Ni N5 . 2.098(2) y
    Ni N5 2_775 2.098(2) ?
    Ni N2 2_775 2.120(2) ?
    Ni N2 . 2.120(2) y
    S C13 . 1.631(3) y
    N1 C4 . 1.345(4) ?
    N1 C6 . 1.363(4) ?
    N1 C3 . 1.461(4) ?
    C1 C2 . 1.271(5) ?
    C1 H1A . 0.9300 ?
    C1 H1B . 0.9300 ?
    N2 C4 . 1.314(3) ?
    N2 C5 . 1.364(3) ?
    C2 C3 . 1.490(6) ?
    C2 H2A . 0.9300 ?
    N3 C10 . 1.342(3) ?
    N3 C12 . 1.354(4) ?
    N3 C9 . 1.461(4) ?
    C3 H3A . 0.9700 ?
    C3 H3B . 0.9700 ?
    N4 C10 . 1.308(3) ?
    N4 C11 . 1.372(3) ?
    C4 H4A . 0.9300 ?
    N5 C13 . 1.152(3) ?
    C5 C6 . 1.337(4) ?
    C5 H5A . 0.9300 ?
    C6 H6A . 0.9300 ?
    C7 C8 . 1.285(5) ?
    C7 H7A . 0.9300 ?
    C7 H7B . 0.9300 ?
    C8 C9 . 1.493(4) ?
    C8 H8A . 0.9300 ?
    C9 H9A . 0.9700 ?
    C9 H9B . 0.9700 ?
    C10 H10A . 0.9300 ?
    C11 C12 . 1.353(4) ?
    C11 H11A . 0.9300 ?
    C12 H12A . 0.9300 ?
loop_
    _geom_angle_atom_site_label_1
    _geom_angle_atom_site_label_2
    _geom_angle_atom_site_label_3
    _geom_angle_site_symmetry_1
    _geom_angle_site_symmetry_3
    _geom_angle
    _geom_angle_publ_flag
    N4 Ni N4 2_775 . 180.0000(10)
                                ?
    N4 Ni N5 2_775 . 90.41(9) y
    N4 Ni N5 . . 89.59(9) y
    N4 Ni N5 2_775 2_775 89.59(9) ?
    N4 Ni N5 . 2_775 90.41(9) ?
    N5 Ni N5 . 2_775 180.0000(10)
                                ?
    N4 Ni N2 2_775 2_775 92.56(9) ?
    N4 Ni N2 . 2_775 87.44(9) ?
    N5 Ni N2 . 2_775 90.56(9) ?
    N5 Ni N2 2_775 2_775 89.44(9) ?
    N4 Ni N2 2_775 . 87.44(9) y
    N4 Ni N2 . . 92.56(9) y
    N5 Ni N2 . . 89.44(9) ?
    N5 Ni N2 2_775 . 90.56(9) ?
    N2 Ni N2 2_775 . 180.0 ?
    C4 N1 C6 . . 106.7(2) ?
    C4 N1 C3 . . 127.1(3) ?
    C6 N1 C3 . . 126.2(3) ?
    C2 C1 H1A . . 120.0 ?
    C2 C1 H1B . . 120.0 ?
    H1A C1 H1B . . 120.0 ?
    C4 N2 C5 . . 105.2(2) ?
    C4 N2 Ni . . 129.36(19) ?
    C5 N2 Ni . . 124.73(18) ?
    C1 C2 C3 . . 126.0(5) ?
    C1 C2 H2A . . 117.0 ?
    C3 C2 H2A . . 117.0 ?
    C10 N3 C12 . . 107.0(2) ?
    C10 N3 C9 . . 125.9(3) ?
    C12 N3 C9 . . 126.7(3) ?
    N1 C3 C2 . . 111.1(3) ?
    N1 C3 H3A . . 109.4 ?
    C2 C3 H3A . . 109.4 ?
    N1 C3 H3B . . 109.4 ?
    C2 C3 H3B . . 109.4 ?
    H3A C3 H3B . . 108.0 ?
    C10 N4 C11 . . 105.5(2) ?
    C10 N4 Ni . . 124.18(18) ?
    C11 N4 Ni . . 129.86(19) ?
    N2 C4 N1 . . 111.4(3) ?
    N2 C4 H4A . . 124.3 ?
    N1 C4 H4A . . 124.3 ?
    C13 N5 Ni . . 167.0(2) ?
    C6 C5 N2 . . 110.3(3) ?
    C6 C5 H5A . . 124.9 ?
    N2 C5 H5A . . 124.9 ?
    C5 C6 N1 . . 106.5(3) ?
    C5 C6 H6A . . 126.8 ?
    N1 C6 H6A . . 126.8 ?
    C8 C7 H7A . . 120.0 ?
    C8 C7 H7B . . 120.0 ?
    H7A C7 H7B . . 120.0 ?
    C7 C8 C9 . . 127.0(3) ?
    C7 C8 H8A . . 116.5 ?
    C9 C8 H8A . . 116.5 ?
    N3 C9 C8 . . 113.2(3) ?
    N3 C9 H9A . . 108.9 ?
    C8 C9 H9A . . 108.9 ?
    N3 C9 H9B . . 108.9 ?
    C8 C9 H9B . . 108.9 ?
    H9A C9 H9B . . 107.8 ?
    N4 C10 N3 . . 111.6(2) ?
    N4 C10 H10A . . 124.2 ?
    N3 C10 H10A . . 124.2 ?
    C12 C11 N4 . . 109.2(3) ?
    C12 C11 H11A . . 125.4 ?
    N4 C11 H11A . . 125.4 ?
    C11 C12 N3 . . 106.6(3) ?
    C11 C12 H12A . . 126.7 ?
    N3 C12 H12A . . 126.7 ?
    N5 C13 S . . 178.0(3) y
loop_
    _geom_torsion_atom_site_label_1
    _geom_torsion_atom_site_label_2
    _geom_torsion_atom_site_label_3
    _geom_torsion_atom_site_label_4
    _geom_torsion_site_symmetry_1
    _geom_torsion_site_symmetry_2
    _geom_torsion_site_symmetry_3
    _geom_torsion_site_symmetry_4
    _geom_torsion
    _geom_torsion_publ_flag
    N4 Ni N2 C4 2_775 . . . 101.9(3) ?
    N4 Ni N2 C4 . . . . -78.1(3) ?
    N5 Ni N2 C4 . . . . 11.5(2) ?
    N5 Ni N2 C4 2_775 . . . -168.5(2) ?
    N4 Ni N2 C5 2_775 . . . -67.1(2) ?
    N4 Ni N2 C5 . . . . 112.9(2) ?
    N5 Ni N2 C5 . . . . -157.6(2) ?
    N5 Ni N2 C5 2_775 . . . 22.4(2) ?
    C4 N1 C3 C2 . . . . -120.9(4) ?
    C6 N1 C3 C2 . . . . 56.7(5) ?
    C1 C2 C3 N1 . . . . -121.4(5) ?
    N5 Ni N4 C10 . . . . 148.6(2) ?
    N5 Ni N4 C10 2_775 . . . -31.4(2) ?
    N2 Ni N4 C10 2_775 . . . 58.0(2) ?
    N2 Ni N4 C10 . . . . -122.0(2) ?
    N5 Ni N4 C11 . . . . -22.5(2) ?
    N5 Ni N4 C11 2_775 . . . 157.5(2) ?
    N2 Ni N4 C11 2_775 . . . -113.1(2) ?
    N2 Ni N4 C11 . . . . 66.9(2) ?
    C5 N2 C4 N1 . . . . 0.0(3) ?
    Ni N2 C4 N1 . . . . -170.67(18) ?
    C6 N1 C4 N2 . . . . -0.1(4) ?
    C3 N1 C4 N2 . . . . 177.8(3) ?
    N4 Ni N5 C13 2_775 . . . 118.9(10) ?
    N4 Ni N5 C13 . . . . -61.1(10) ?
    N2 Ni N5 C13 2_775 . . . 26.3(10) ?
    N2 Ni N5 C13 . . . . -153.7(10) ?
    C4 N2 C5 C6 . . . . 0.1(4) ?
    Ni N2 C5 C6 . . . . 171.3(2) ?
    N2 C5 C6 N1 . . . . -0.1(4) ?
    C4 N1 C6 C5 . . . . 0.2(4) ?
    C3 N1 C6 C5 . . . . -177.8(3) ?
    C10 N3 C9 C8 . . . . -76.4(4) ?
    C12 N3 C9 C8 . . . . 95.5(4) ?
    C7 C8 C9 N3 . . . . 6.1(5) ?
    C11 N4 C10 N3 . . . . -0.5(3) ?
    Ni N4 C10 N3 . . . . -173.39(17) ?
    C12 N3 C10 N4 . . . . 0.4(3) ?
    C9 N3 C10 N4 . . . . 173.7(3) ?
    C10 N4 C11 C12 . . . . 0.3(3) ?
    Ni N4 C11 C12 . . . . 172.7(2) ?
    N4 C11 C12 N3 . . . . -0.1(4) ?
    C10 N3 C12 C11 . . . . -0.2(3) ?
    C9 N3 C12 C11 . . . . -173.4(3) ?
loop_
    _geom_hbond_atom_site_label_D
    _geom_hbond_atom_site_label_H
    _geom_hbond_atom_site_label_A
    _geom_hbond_site_symmetry_A
    _geom_hbond_distance_DH
    _geom_hbond_distance_HA
    _geom_hbond_distance_DA
    _geom_hbond_angle_DHA
    _geom_hbond_publ_flag
    C4 H4A N5 ? 0.93 2.737 3.139(4) 107.08 y
    C7 H7A N3 ? 0.93 2.541 2.862(5) 100.54 y
    C11 H11A N5 ? 0.93 2.867 3.187(5) 101.60 y
    C10 H10A N5 2_775 0.93 2.699 3.125(4) 108.70 y
    C5 H5A N5 2_775 0.93 2.690 3.134(4) 110.12 y
    C9 H9A N5 1_655 0.97 2.969 3.793(5) 143.00 y
