# Supplementary material for: trans-Tetra­kis(1-allyl-1H-imidazole-κN 3)bis­(thio­cyanato-κN)nickel(II)
Source: Acta Crystallogr Sect E Struct Rep Online. 2012 Jan 21;68(Pt 2):m188–9. doi: 10.1107/S1600536812001584 (PMC3274912; doi:10.1107/S1600536812001584)
Supplement: Supplementary file 2 [file e-68-0m188-Isup2.hkl]

# 
# h,k,l, Fc-squared, Fo-squared, sigma(Fo-squared) and status flag 
# 
data_I
_shelx_title '    L in P-1' 
_shelx_refln_list_code          4 
_shelx_F_calc_maximum       95.77 
_exptl_crystal_F_000       318.00 
_reflns_d_resolution_high  0.8324 
 
loop_ 
 _symmetry_equiv_pos_as_xyz 
 'x, y, z' 
 '-x, -y, -z' 
 
_cell_length_a     8.8390 
_cell_length_b     9.5390 
_cell_length_c    10.5150 
_cell_angle_alpha  70.220 
_cell_angle_beta   65.290 
_cell_angle_gamma  86.660 
 
_shelx_F_squared_multiplier     1.000 
 
loop_ 
 _refln_index_h 
 _refln_index_k 
 _refln_index_l 
 _refln_F_squared_calc 
 _refln_F_squared_meas 
 _refln_F_squared_sigma 
 _refln_observed_status 
   1   0   0     1580.68     1572.15     27.59 o 
   2   0   0      800.24      866.97      7.02 o 
   3   0   0        1.06        0.53      1.27 o 
   4   0   0       94.05       89.88      3.70 o 
   5   0   0      109.72      120.01      4.75 o 
   6   0   0        0.84        2.21      2.02 o 
   7   0   0        0.52        4.69      2.42 o 
   8   0   0       48.02       55.24      5.22 o 
   9   0   0        6.23        4.72      4.10 o 
  -9   1   0        3.77        3.76      3.51 o 
  -8   1   0       36.69       31.81      4.23 o 
  -7   1   0        9.06        0.90      3.08 o 
  -6   1   0      391.51      373.82      9.10 o 
  -5   1   0       55.09       52.69      3.29 o 
  -4   1   0     1174.91     1177.85     12.12 o 
  -3   1   0     7177.17     6791.34    101.99 o 
  -2   1   0     7954.70     7382.78     87.36 o 
  -1   1   0      944.10      965.95      5.90 o 
   0   1   0     3491.68     2396.61     24.23 o 
   1   1   0      185.14      206.31      2.89 o 
   2   1   0     4073.26     3612.93     63.56 o 
   3   1   0       43.66       56.57      2.52 o 
   4   1   0      359.35      382.46      7.08 o 
   5   1   0       33.01       27.40      2.83 o 
   6   1   0       96.78       95.44      4.82 o 
   7   1   0       80.18       74.90      5.22 o 
   8   1   0      155.55      158.10      7.83 o 
   9   1   0       43.44       38.80      5.03 o 
  -9   2   0       31.43       26.41      4.88 o 
  -8   2   0      202.34      179.32      8.48 o 
  -7   2   0      159.57      158.97      6.80 o 
  -6   2   0      382.24      384.26      9.29 o 
  -5   2   0      390.43      398.52      8.48 o 
  -4   2   0      555.73      645.13      9.26 o 
  -3   2   0      793.08      904.19      9.54 o 
  -2   2   0      452.11      469.54      5.93 o 
  -1   2   0     4105.72     3784.57     60.36 o 
   0   2   0     1419.13     1180.22     19.51 o 
   1   2   0      224.63      228.90      3.82 o 
   2   2   0      343.57      323.12      5.19 o 
   3   2   0       55.98       43.59      2.42 o 
   4   2   0      945.04      980.95     11.90 o 
   5   2   0      241.30      228.00      6.74 o 
   6   2   0        5.50        2.61      2.52 o 
   7   2   0       53.24       51.88      4.78 o 
   8   2   0      144.13      123.95      7.55 o 
   9   2   0       35.71       35.82      5.44 o 
  -9   3   0       55.19       60.36      6.21 o 
  -8   3   0       69.13       71.33      5.81 o 
  -7   3   0       68.06       63.00      5.31 o 
  -6   3   0      103.24      115.04      5.44 o 
  -5   3   0       36.10       36.16      3.23 o 
  -4   3   0       63.31       76.67      3.57 o 
  -3   3   0      660.55      642.17      8.73 o 
  -2   3   0      697.64      698.40      8.14 o 
  -1   3   0      848.81      756.84      7.83 o 
   0   3   0        3.85        3.56      0.66 o 
   1   3   0     1992.05     1797.91     12.43 o 
   2   3   0       98.96       93.82      3.29 o 
   3   3   0       70.21       94.47      3.76 o 
   4   3   0       16.82       20.41      2.61 o 
   5   3   0      195.31      185.28      6.68 o 
   6   3   0      194.35      168.50      7.21 o 
   7   3   0       85.65       97.46      6.15 o 
   8   3   0      102.83      117.06      7.15 o 
  -9   4   0       47.29       34.86      5.50 o 
  -8   4   0       19.49       12.64      4.35 o 
  -7   4   0       94.33       77.98      5.62 o 
  -6   4   0       64.68       54.86      4.23 o 
  -5   4   0      129.42      132.53      5.62 o 
  -4   4   0      313.96      293.20      7.39 o 
  -3   4   0      596.25      618.41      9.38 o 
  -2   4   0       94.95       72.35      3.20 o 
  -1   4   0        7.61       14.69      1.71 o 
   0   4   0      134.72      135.15      4.57 o 
   1   4   0       71.47       71.08      3.01 o 
   2   4   0      475.97      434.46      7.77 o 
   3   4   0        4.22        2.33      1.46 o 
   4   4   0      739.27      721.30     11.93 o 
   5   4   0      620.11      625.49     12.18 o 
   6   4   0      268.02      279.69      9.07 o 
   7   4   0       29.95       35.38      4.23 o 
   8   4   0       30.53       31.16      5.25 o 
  -8   5   0        6.54        5.16      3.79 o 
  -7   5   0       19.45       12.40      4.07 o 
  -6   5   0      138.09      145.92      6.77 o 
  -5   5   0        5.97       11.96      2.89 o 
  -4   5   0       38.19       38.43      3.20 o 
  -3   5   0      200.16      203.67      6.15 o 
  -2   5   0       45.32       48.00      3.17 o 
  -1   5   0      117.27       78.85      3.73 o 
   0   5   0      403.19      378.94     10.38 o 
   1   5   0      469.60      395.57      7.77 o 
   2   5   0     1339.74     1333.77     14.79 o 
   3   5   0      216.68      200.56      6.31 o 
   4   5   0      229.16      225.05      7.64 o 
   5   5   0       46.06       46.79      4.44 o 
   6   5   0      119.90      116.03      6.59 o 
   7   5   0       14.46       15.19      4.16 o 
   8   5   0        4.70        3.08      4.38 o 
  -8   6   0       12.04       10.35      4.13 o 
  -7   6   0        7.43        6.28      3.26 o 
  -6   6   0      179.08      157.13      7.64 o 
  -5   6   0       69.82       73.69      4.97 o 
  -4   6   0       98.51       87.76      5.22 o 
  -3   6   0      300.83      310.57      8.17 o 
  -2   6   0      298.73      292.80      7.42 o 
  -1   6   0       96.74       74.37      3.95 o 
   0   6   0      708.60      661.39     23.07 o 
   1   6   0       21.06       20.07      2.39 o 
   2   6   0      149.98      141.82      5.78 o 
   3   6   0        3.21        6.59      2.36 o 
   4   6   0      212.45      222.93      7.92 o 
   5   6   0      119.66      117.80      6.43 o 
   6   6   0       40.68       44.15      5.25 o 
   7   6   0       15.38       26.69      4.69 o 
  -7   7   0       15.45        3.11      4.78 o 
  -6   7   0      124.63      145.86      7.27 o 
  -5   7   0       19.84       15.50      3.85 o 
  -4   7   0        4.69        5.00      2.70 o 
  -3   7   0       66.62       71.02      4.50 o 
  -2   7   0      179.98      179.28      6.87 o 
  -1   7   0       37.76       41.91      3.70 o 
   0   7   0       28.06       29.22      2.47 o 
   1   7   0      133.41      142.00      6.00 o 
   2   7   0      419.91      386.93     10.03 o 
   3   7   0      217.20      215.26      7.98 o 
   4   7   0      170.36      175.46      7.58 o 
   5   7   0       13.91       17.37      4.07 o 
   6   7   0        0.26       -0.31      3.73 o 
  -7   8   0        3.15        5.44      3.42 o 
  -6   8   0        1.71        0.00      3.70 o 
  -5   8   0       39.36       47.87      5.00 o 
  -4   8   0       63.10       67.91      5.53 o 
  -3   8   0      210.73      227.13      8.57 o 
  -2   8   0      174.08      169.78      7.27 o 
  -1   8   0      159.18      156.08      6.87 o 
   0   8   0      121.93      123.03      5.51 o 
   1   8   0      224.41      219.67      8.29 o 
   2   8   0      127.82      124.42      6.43 o 
   3   8   0        0.29        1.06      3.04 o 
   4   8   0        3.98        6.12      3.08 o 
   5   8   0        0.98        1.62      3.01 o 
  -6   9   0       65.45       61.70      6.34 o 
  -5   9   0      142.88      139.74      8.42 o 
  -4   9   0       78.83       93.04      6.46 o 
  -3   9   0       64.61       68.07      5.87 o 
  -2   9   0       15.15       19.01      3.91 o 
  -1   9   0       40.57       32.37      4.60 o 
   0   9   0        8.97        9.69      2.16 o 
   1   9   0        2.12        3.60      3.32 o 
   2   9   0       12.28       15.32      4.13 o 
   3   9   0        0.85        6.77      3.42 o 
   4   9   0       14.48       21.19      4.41 o 
  -4  10   0        1.09        4.69      3.63 o 
  -3  10   0        0.20        0.31      3.17 o 
  -2  10   0        0.80       -3.45      3.45 o 
  -1  10   0       20.82       23.21      4.75 o 
   0  10   0       18.51       35.29      5.76 o 
   1  10   0       55.27       65.08      6.34 o 
   2  10   0       71.78       85.65      6.80 o 
  -1 -10   1        0.92       -3.39      3.91 o 
   0 -10   1        2.88        5.22      2.45 o 
   1 -10   1        6.44        5.84      4.07 o 
   2 -10   1        0.50        4.91      3.54 o 
   3 -10   1        4.01        5.34      3.42 o 
  -3  -9   1        0.22       -3.54      3.54 o 
  -2  -9   1       18.68       11.43      4.16 o 
  -1  -9   1        1.07       -2.36      3.36 o 
   0  -9   1        0.31        0.43      3.85 o 
   1  -9   1      117.62      122.49      7.36 o 
   2  -9   1      103.39      106.03      6.74 o 
   3  -9   1       63.49       54.99      6.15 o 
   4  -9   1       55.98       57.13      5.44 o 
   5  -9   1       11.53       10.31      4.29 o 
  -5  -8   1       18.69       14.14      4.13 o 
  -4  -8   1       12.60        9.72      4.23 o 
  -3  -8   1        1.25        2.30      3.04 o 
  -2  -8   1      138.40      153.25      7.67 o 
  -1  -8   1       94.02      116.22      6.21 o 
   0  -8   1       25.83       34.69      2.69 o 
   1  -8   1      137.29      149.12      7.36 o 
   2  -8   1      165.63      179.47      7.36 o 
   3  -8   1        1.21       -0.75      3.01 o 
   4  -8   1       23.32       27.96      4.04 o 
   5  -8   1        8.92       14.85      3.17 o 
   6  -8   1      137.17      136.44      8.39 o 
   7  -8   1       32.18       42.50      5.37 o 
  -6  -7   1       21.14       23.02      5.00 o 
  -5  -7   1       62.87       64.06      6.34 o 
  -4  -7   1       46.62       52.44      5.03 o 
  -3  -7   1       46.59       37.06      4.47 o 
  -2  -7   1       72.75       72.42      4.94 o 
  -1  -7   1      104.83      100.50      5.31 o 
   0  -7   1       51.30       44.63      2.82 o 
   1  -7   1        2.49        8.23      1.86 o 
   2  -7   1      203.89      183.42      6.99 o 
   3  -7   1      169.42      159.25      6.90 o 
   4  -7   1      385.87      377.86     10.56 o 
   5  -7   1       56.18       63.93      5.28 o 
   6  -7   1      144.69      136.29      7.67 o 
   7  -7   1       10.09        9.26      3.54 o 
   8  -7   1        6.99       12.05      3.67 o 
  -6  -6   1        9.99       10.25      3.85 o 
  -5  -6   1       14.66       11.84      3.45 o 
  -4  -6   1       21.23       15.16      3.76 o 
  -3  -6   1        7.98        8.54      3.01 o 
  -2  -6   1      336.10      325.61      8.88 o 
  -1  -6   1      443.51      382.77      9.32 o 
   0  -6   1      646.90      618.77      7.84 o 
   1  -6   1      228.41      214.51      6.71 o 
   2  -6   1     1039.34     1037.18     14.45 o 
   3  -6   1      301.52      304.79      8.33 o 
   4  -6   1      154.57      137.75      6.24 o 
   5  -6   1       49.21       41.38      4.72 o 
   6  -6   1       25.20       27.52      3.88 o 
   7  -6   1       29.62       29.85      4.35 o 
   8  -6   1       13.71       13.70      4.23 o 
  -7  -5   1        0.70       -2.58      3.51 o 
  -6  -5   1        0.31        2.55      3.14 o 
  -5  -5   1       70.76       71.14      5.28 o 
  -4  -5   1      398.39      385.32      9.97 o 
  -3  -5   1      253.28      242.29      7.58 o 
  -2  -5   1      858.12      819.25     12.43 o 
  -1  -5   1      730.25      678.40     10.81 o 
   0  -5   1     1010.01     1005.11     15.35 o 
   1  -5   1       28.91       32.93      2.67 o 
   2  -5   1       21.15       28.46      2.55 o 
   3  -5   1       20.47       21.34      2.64 o 
   4  -5   1       70.25       69.87      4.26 o 
   5  -5   1       10.18       11.49      2.89 o 
   6  -5   1       51.35       49.33      4.38 o 
   7  -5   1      164.56      173.44      7.83 o 
   8  -5   1       56.62       51.26      5.28 o 
   9  -5   1        1.35        0.68      3.45 o 
  -8  -4   1       31.94       21.93      5.28 o 
  -7  -4   1       20.12       19.94      4.13 o 
  -6  -4   1       95.21       95.34      6.15 o 
  -5  -4   1      246.20      248.81      8.54 o 
  -4  -4   1      266.69      254.34      7.92 o 
  -3  -4   1      221.29      217.15      6.62 o 
  -2  -4   1      517.83      534.62      9.16 o 
  -1  -4   1       76.00       81.30      3.51 o 
   0  -4   1       83.69       72.64      2.24 o 
   1  -4   1        7.49        7.74      1.46 o 
   2  -4   1      170.81      148.16      4.54 o 
   3  -4   1      263.04      236.10      5.93 o 
   4  -4   1      639.58      665.94     10.75 o 
   5  -4   1       82.77       78.82      4.35 o 
   6  -4   1       24.44       19.60      3.36 o 
   7  -4   1       16.11       15.13      3.26 o 
   8  -4   1       66.48       54.89      5.75 o 
   9  -4   1        2.53        4.50      3.88 o 
  -8  -3   1       49.95       48.31      5.90 o 
  -7  -3   1       49.52       49.02      4.78 o 
  -6  -3   1        0.46        0.00      2.76 o 
  -5  -3   1      437.10      445.40     10.56 o 
  -4  -3   1      489.36      514.83     10.00 o 
  -3  -3   1      138.83      128.43      4.66 o 
  -2  -3   1      477.52      463.79      7.58 o 
  -1  -3   1      213.86      195.03      4.57 o 
   0  -3   1      861.53      770.59      6.60 o 
   1  -3   1      829.82      765.85      8.26 o 
   2  -3   1       28.60       32.03      1.93 o 
   3  -3   1        0.76        3.11      1.30 o 
   4  -3   1       16.57       14.01      2.27 o 
   5  -3   1       45.73       41.78      3.42 o 
   6  -3   1       63.45       77.14      4.60 o 
   7  -3   1       21.14       18.30      3.85 o 
   8  -3   1      447.35      448.01     12.27 o 
   9  -3   1       74.04       91.18      6.40 o 
  -8  -2   1       36.15       29.95      4.88 o 
  -7  -2   1      130.05      135.08      7.30 o 
  -6  -2   1       98.13      102.15      5.62 o 
  -5  -2   1      735.77      777.37     12.80 o 
  -4  -2   1      536.85      569.79      9.79 o 
  -3  -2   1        8.26        3.67      1.52 o 
  -2  -2   1      259.18      235.14      4.97 o 
  -1  -2   1       16.84       20.88      1.58 o 
   0  -2   1       51.73       53.88      2.59 o 
   1  -2   1      688.60      682.56      6.59 o 
   2  -2   1       60.34       53.96      2.27 o 
   3  -2   1        2.77        1.68      1.21 o 
   4  -2   1     1306.00     1359.12     13.05 o 
   5  -2   1      827.71      846.62     11.81 o 
   6  -2   1     1726.26     1822.42     18.95 o 
   7  -2   1       51.70       44.74      4.38 o 
   8  -2   1      280.28      256.55      9.26 o 
   9  -2   1       28.56       27.37      4.91 o 
  -9  -1   1       15.69       13.73      4.16 o 
  -8  -1   1       66.70       70.18      5.87 o 
  -7  -1   1      201.35      212.31      8.26 o 
  -6  -1   1        9.79        8.54      2.64 o 
  -5  -1   1       42.14       44.95      3.63 o 
  -4  -1   1      171.10      175.59      5.41 o 
  -3  -1   1      756.11      905.46     10.10 o 
  -2  -1   1      159.07      175.31      3.91 o 
  -1  -1   1        9.14       12.15      1.24 o 
   0  -1   1     2537.31     2295.44     28.66 o 
   1  -1   1      288.15      308.52      3.63 o 
   2  -1   1     1984.29     2081.36     46.16 o 
   3  -1   1     4846.54     4786.40     83.41 o 
   4  -1   1     3635.84     3748.63     20.72 o 
   5  -1   1      659.38      663.42     10.13 o 
   6  -1   1      274.79      268.32      7.55 o 
   7  -1   1      105.79       98.14      5.72 o 
   8  -1   1       17.47       12.58      3.60 o 
   9  -1   1       14.80       20.19      4.13 o 
  -9   0   1        9.33       18.42      3.70 o 
  -8   0   1       24.08       23.46      4.57 o 
  -7   0   1       16.32       20.78      3.70 o 
  -6   0   1        0.45        1.40      2.21 o 
  -5   0   1       29.37       30.41      2.89 o 
  -4   0   1      629.14      666.03      9.72 o 
  -3   0   1     1285.93     1324.05     11.65 o 
  -2   0   1     2137.95     2149.17     12.46 o 
  -1   0   1     1109.63     1330.42      7.74 o 
   0   0   1     1251.42     1318.84     18.55 o 
   1   0   1      446.34      595.05      4.13 o 
   2   0   1     6015.18     5418.42     69.31 o 
   3   0   1     1172.88     1244.99      9.97 o 
   4   0   1      420.25      415.76      6.93 o 
   5   0   1      166.64      172.51      5.28 o 
   6   0   1       82.80       90.34      4.41 o 
   7   0   1        0.57       -0.22      2.73 o 
   8   0   1       58.73       56.20      5.25 o 
   9   0   1       46.30       52.66      5.06 o 
  -9   1   1       13.90       13.27      3.95 o 
  -8   1   1       60.40       60.24      5.41 o 
  -7   1   1       95.61       89.53      5.78 o 
  -6   1   1      158.29      159.37      6.12 o 
  -5   1   1      691.80      684.46     11.15 o 
  -4   1   1     1505.22     1523.50     14.48 o 
  -3   1   1      205.53      219.27      4.82 o 
  -2   1   1      113.80      128.77      3.23 o 
  -1   1   1      109.12      119.17      2.42 o 
   0   1   1     3421.76     3294.56     34.13 o 
   1   1   1     1629.90     1396.81     28.64 o 
   2   1   1      546.13      546.86      5.59 o 
   3   1   1      452.61      407.62      5.96 o 
   4   1   1       35.07       31.07      2.14 o 
   5   1   1      413.17      410.48      8.17 o 
   6   1   1      116.53      130.39      5.44 o 
   7   1   1       34.55       34.61      3.63 o 
   8   1   1       61.89       49.52      4.88 o 
   9   1   1       15.69       14.23      4.38 o 
  -9   2   1       20.83       27.59      4.88 o 
  -8   2   1      101.55      103.14      6.74 o 
  -7   2   1      180.08      178.73      7.39 o 
  -6   2   1       36.27       39.24      3.63 o 
  -5   2   1      141.30      148.16      5.41 o 
  -4   2   1       19.00       19.20      2.52 o 
  -3   2   1      608.01      647.83      8.45 o 
  -2   2   1       36.93       37.65      1.90 o 
  -1   2   1     4436.09     4067.74     64.49 o 
   0   2   1     2414.67     2037.58     30.63 o 
   1   2   1      789.27      760.04      6.37 o 
   2   2   1      896.26      845.13      7.80 o 
   3   2   1      206.29      212.53      4.60 o 
   4   2   1       23.17       23.86      2.08 o 
   5   2   1       95.27       92.86      4.26 o 
   6   2   1       92.69       95.87      4.91 o 
   7   2   1        1.29        2.24      2.55 o 
   8   2   1       78.18       97.30      6.03 o 
   9   2   1       26.17       33.40      4.88 o 
  -9   3   1        5.97        9.79      3.85 o 
  -8   3   1       33.64       27.84      4.75 o 
  -7   3   1      169.57      146.91      6.90 o 
  -6   3   1        1.42        4.38      2.49 o 
  -5   3   1      244.12      234.86      7.02 o 
  -4   3   1      559.25      529.28      9.16 o 
  -3   3   1     1563.61     1707.57     14.48 o 
  -2   3   1       72.47       57.69      2.64 o 
  -1   3   1       50.19       56.39      2.36 o 
   0   3   1     2836.49     2451.26     60.16 o 
   1   3   1      107.00       96.71      2.86 o 
   2   3   1        2.93        5.00      1.09 o 
   3   3   1      282.04      252.17      5.56 o 
   4   3   1       41.30       35.76      2.73 o 
   5   3   1      416.82      394.14      8.85 o 
   6   3   1      166.26      158.75      6.59 o 
   7   3   1       10.27        9.51      3.01 o 
   8   3   1      153.15      160.36      7.61 o 
   9   3   1       29.19       40.39      4.91 o 
  -8   4   1       24.45       30.29      4.35 o 
  -7   4   1      317.84      322.07     10.35 o 
  -6   4   1      124.24      138.74      6.74 o 
  -5   4   1       96.54      109.94      4.97 o 
  -4   4   1        1.40        3.63      1.77 o 
  -3   4   1      552.55      570.29      9.32 o 
  -2   4   1       87.03       87.11      3.42 o 
  -1   4   1       28.52       23.30      1.99 o 
   0   4   1     1215.65     1116.05      7.49 o 
   1   4   1      624.24      523.69      7.49 o 
   2   4   1     1016.66      989.43     10.87 o 
   3   4   1      597.60      548.14      8.85 o 
   4   4   1      231.50      220.14      6.28 o 
   5   4   1       25.27       27.21      2.92 o 
   6   4   1      205.12      196.50      7.70 o 
   7   4   1        2.07        1.80      2.80 o 
   8   4   1       50.88       42.22      5.78 o 
   9   4   1       24.07       22.00      4.82 o 
  -8   5   1       14.03       17.61      4.50 o 
  -7   5   1      101.99       96.96      6.46 o 
  -6   5   1       38.79       46.35      3.91 o 
  -5   5   1       10.98        9.60      3.29 o 
  -4   5   1       16.39       13.64      2.42 o 
  -3   5   1      949.44      980.46     13.02 o 
  -2   5   1     1449.37     1423.56     14.54 o 
  -1   5   1      112.91       93.51      3.88 o 
   0   5   1     2058.02     1857.30     11.01 o 
   1   5   1      260.62      215.57      5.53 o 
   2   5   1       14.48        9.91      1.86 o 
   3   5   1        1.28        2.83      1.40 o 
   4   5   1        9.57        8.29      2.33 o 
   5   5   1       40.78       50.73      3.79 o 
   6   5   1      112.02      105.81      6.12 o 
   7   5   1       44.78       56.07      5.28 o 
   8   5   1       79.54       93.63      6.99 o 
  -8   6   1        6.20       -1.68      3.48 o 
  -7   6   1       27.07       26.34      4.13 o 
  -6   6   1      201.73      188.23      7.95 o 
  -5   6   1      145.88      142.16      6.93 o 
  -4   6   1      110.76      112.49      5.56 o 
  -3   6   1      837.97      877.69     13.42 o 
  -2   6   1      302.69      292.09      7.52 o 
  -1   6   1       15.10       20.72      2.45 o 
   0   6   1      185.68      175.90      3.97 o 
   1   6   1       72.41       77.79      3.98 o 
   2   6   1      111.45      109.57      4.72 o 
   3   6   1      152.89      150.45      6.12 o 
   4   6   1      202.51      182.76      7.15 o 
   5   6   1      182.40      188.23      7.92 o 
   6   6   1      187.58      185.75      8.54 o 
   7   6   1       98.85      102.74      7.39 o 
  -7   7   1       23.42       23.42      4.41 o 
  -6   7   1       92.85      109.94      6.74 o 
  -5   7   1       65.93       65.33      5.44 o 
  -4   7   1        7.13        7.52      2.70 o 
  -3   7   1        8.42        9.38      2.92 o 
  -2   7   1       18.87       17.15      3.11 o 
  -1   7   1       70.99       62.41      4.44 o 
   0   7   1      228.37      236.58      5.07 o 
   1   7   1      773.22      738.54     12.83 o 
   2   7   1      468.39      416.85     10.03 o 
   3   7   1       88.23       80.37      5.56 o 
   4   7   1       21.98       26.47      3.63 o 
   5   7   1      123.67      124.70      6.90 o 
   6   7   1       11.72       14.57      3.95 o 
   7   7   1        3.28       -2.02      4.47 o 
  -7   8   1        8.46        6.21      4.69 o 
  -6   8   1       16.77       14.29      4.41 o 
  -5   8   1       58.28       57.26      4.88 o 
  -4   8   1        0.39        1.30      2.17 o 
  -3   8   1      242.67      238.65      9.01 o 
  -2   8   1      260.93      261.42      8.76 o 
  -1   8   1      872.06      828.04     14.88 o 
   0   8   1        8.50       13.20      3.62 o 
   1   8   1        3.59        7.86      2.58 o 
   2   8   1       11.10       11.06      2.98 o 
   3   8   1        4.49        0.00      3.60 o 
   4   8   1        0.25        1.09      2.80 o 
   5   8   1       36.25       45.54      4.72 o 
   6   8   1       22.83       27.21      4.66 o 
  -6   9   1       18.22       22.68      4.69 o 
  -5   9   1       74.27       75.46      6.34 o 
  -4   9   1       38.78       43.96      5.44 o 
  -3   9   1      131.21      128.83      7.74 o 
  -2   9   1        0.92        1.06      2.55 o 
  -1   9   1       15.19       14.97      2.80 o 
   0   9   1        9.20        7.56      2.19 o 
   1   9   1        5.57        3.95      3.04 o 
   2   9   1       86.76      101.65      6.34 o 
   3   9   1      148.18      157.16      8.17 o 
   4   9   1       52.81       60.05      5.87 o 
   5   9   1       58.35       55.42      6.09 o 
  -4  10   1        1.66       -4.01      4.01 o 
  -3  10   1       20.29       15.75      4.54 o 
  -2  10   1        1.22       -2.14      3.63 o 
  -1  10   1       75.79       83.26      6.56 o 
   0  10   1       83.03       98.96      7.60 o 
   1  10   1       57.21       63.22      5.56 o 
   2  10   1      107.71      116.50      7.67 o 
   3  10   1       88.11       91.77      7.39 o 
  -1  11   1       30.70       34.95      5.03 o 
   0  11   1       39.39       49.80      6.87 o 
   1 -10   2        3.28        0.00      3.76 o 
   2 -10   2        7.61        4.82      3.79 o 
  -2  -9   2       18.43       17.68      4.07 o 
  -1  -9   2       67.13       75.77      6.40 o 
   0  -9   2       28.47       27.34      3.51 o 
   1  -9   2       34.04       48.59      5.41 o 
   2  -9   2       74.62       81.55      6.34 o 
   3  -9   2        6.02        1.21      3.85 o 
   4  -9   2       44.98       50.86      5.62 o 
   5  -9   2        2.34        5.65      3.45 o 
  -4  -8   2       71.59       74.03      6.59 o 
  -3  -8   2       45.09       46.79      5.22 o 
  -2  -8   2      118.19      131.47      7.39 o 
  -1  -8   2       38.75       43.56      5.37 o 
   0  -8   2       10.95       16.05      3.57 o 
   1  -8   2       17.55       14.79      3.32 o 
   2  -8   2       23.44       32.43      3.48 o 
   3  -8   2        5.96       10.35      3.23 o 
   4  -8   2      104.71      103.61      6.74 o 
   5  -8   2        8.11        5.28      3.39 o 
   6  -8   2       55.09       53.47      5.50 o 
   7  -8   2       23.92       22.03      5.09 o 
  -5  -7   2       40.22       35.91      5.75 o 
  -4  -7   2       48.01       46.10      5.13 o 
  -3  -7   2       20.78       18.52      4.29 o 
  -2  -7   2        0.85        2.55      3.23 o 
  -1  -7   2        5.80        4.75      2.64 o 
   0  -7   2        4.32        5.80      1.82 o 
   1  -7   2       32.20       32.22      3.70 o 
   2  -7   2      378.47      365.09     10.03 o 
   3  -7   2      215.01      211.84      8.05 o 
   4  -7   2      206.37      194.69      7.98 o 
   5  -7   2       27.25       24.95      3.91 o 
   6  -7   2      145.96      134.11      7.70 o 
   7  -7   2       38.19       27.09      4.66 o 
  -6  -6   2       42.73       49.80      5.78 o 
  -5  -6   2       20.01       27.74      4.26 o 
  -4  -6   2       23.27       30.17      4.19 o 
  -3  -6   2        2.92        2.92      2.83 o 
  -2  -6   2       69.38       74.40      4.72 o 
  -1  -6   2       92.88       78.82      4.91 o 
   0  -6   2      558.88      556.33      7.88 o 
   1  -6   2      379.70      390.85      9.38 o 
   2  -6   2       98.50      101.74      5.06 o 
   3  -6   2      191.81      186.90      6.87 o 
   4  -6   2      198.39      187.80      7.02 o 
   5  -6   2        5.49        2.52      3.01 o 
   6  -6   2       65.17       63.87      5.09 o 
   7  -6   2       28.71       22.93      4.66 o 
   8  -6   2        3.57        9.85      3.82 o 
  -6  -5   2       43.25       52.78      5.69 o 
  -5  -5   2       72.94       80.62      5.78 o 
  -4  -5   2        4.97       -3.20      3.20 o 
  -3  -5   2       63.72       67.54      4.54 o 
  -2  -5   2      242.28      242.60      7.49 o 
  -1  -5   2      221.13      224.08      6.68 o 
   0  -5   2       41.72       32.37      3.31 o 
   1  -5   2      392.59      377.18      8.29 o 
   2  -5   2      149.07      143.09      5.19 o 
   3  -5   2      378.73      373.20      8.45 o 
   4  -5   2      397.76      411.54      9.32 o 
   5  -5   2        2.90        5.47      2.36 o 
   6  -5   2       36.81       40.82      4.10 o 
   7  -5   2       75.02       76.52      5.47 o 
   8  -5   2        4.03        3.23      2.76 o 
   9  -5   2        6.27        7.36      3.88 o 
  -7  -4   2       12.79        6.83      4.32 o 
  -6  -4   2        1.60       -3.42      3.42 o 
  -5  -4   2      183.36      169.09      7.61 o 
  -4  -4   2       58.26       61.92      4.60 o 
  -3  -4   2        0.83        2.95      2.02 o 
  -2  -4   2      191.35      166.42      5.65 o 
  -1  -4   2      853.39      852.62     11.56 o 
   0  -4   2      678.36      614.76     10.24 o 
   1  -4   2     1870.41     1828.01     15.87 o 
   2  -4   2       82.64       67.63      3.26 o 
   3  -4   2       55.40       56.82      3.29 o 
   4  -4   2      270.60      279.26      7.36 o 
   5  -4   2       27.23       40.60      3.45 o 
   6  -4   2        0.80        1.65      2.45 o 
   7  -4   2       31.14       30.51      3.85 o 
   8  -4   2       75.24       76.61      5.96 o 
   9  -4   2        9.25        6.62      3.98 o 
  -7  -3   2       48.55       46.35      5.47 o 
  -6  -3   2       12.19       13.30      3.54 o 
  -5  -3   2      239.70      235.58      8.36 o 
  -4  -3   2      187.63      181.92      6.77 o 
  -3  -3   2      226.78      221.72      6.68 o 
  -2  -3   2      989.20      987.10     12.12 o 
  -1  -3   2     1865.83     1918.04     15.44 o 
   0  -3   2        2.47        2.30      1.18 o 
   1  -3   2       60.78       64.84      2.95 o 
   2  -3   2        4.72        7.55      1.52 o 
   3  -3   2      116.91      126.04      4.16 o 
   4  -3   2      515.77      531.70      8.98 o 
   5  -3   2       25.01       25.26      2.89 o 
   6  -3   2      197.41      216.13      7.05 o 
   7  -3   2      175.92      173.16      7.21 o 
   8  -3   2      243.97      226.88      8.73 o 
   9  -3   2       27.53       28.02      4.69 o 
  -8  -2   2       87.95       90.96      6.68 o 
  -7  -2   2      135.50      138.15      7.33 o 
  -6  -2   2        2.12        2.42      2.64 o 
  -5  -2   2      113.43      105.16      5.50 o 
  -4  -2   2      496.74      501.10      9.88 o 
  -3  -2   2       33.53       26.69      2.67 o 
  -2  -2   2       13.99       16.90      1.80 o 
  -1  -2   2        0.92        1.74      1.21 o 
   0  -2   2       43.53       42.09      1.54 o 
   1  -2   2      316.36      274.56      4.75 o 
   2  -2   2      818.00      787.66      8.33 o 
   3  -2   2     1125.75     1164.15     11.06 o 
   4  -2   2     1990.64     2084.43     16.34 o 
   5  -2   2      244.98      209.26      6.03 o 
   6  -2   2      180.16      178.17      6.28 o 
   7  -2   2       37.98       35.20      3.95 o 
   8  -2   2      237.00      212.15      8.54 o 
   9  -2   2        8.71       11.37      3.60 o 
  10  -2   2        6.79        5.44      4.54 o 
  -8  -1   2       21.61       29.30      4.85 o 
  -7  -1   2       10.00       10.62      3.63 o 
  -6  -1   2        7.82        8.51      2.27 o 
  -5  -1   2        8.87        8.29      2.67 o 
  -4  -1   2      170.56      176.74      5.72 o 
  -3  -1   2      318.96      362.20      7.11 o 
  -2  -1   2      665.03      699.80      8.64 o 
  -1  -1   2     1072.18     1135.04      9.57 o 
   0  -1   2     8282.52     7046.95     90.64 o 
   1  -1   2     2406.59     2056.81     46.35 o 
   2  -1   2     1382.25     1481.65     10.10 o 
   3  -1   2       36.98       35.79      2.08 o 
   4  -1   2       31.66       43.21      2.61 o 
   5  -1   2        1.33        5.78      1.96 o 
   6  -1   2      110.63      111.31      5.06 o 
   7  -1   2      110.50      110.35      5.72 o 
   8  -1   2      154.56      146.51      7.18 o 
   9  -1   2       19.31       22.34      4.26 o 
  10  -1   2        2.22        1.99      4.26 o 
  -8   0   2        4.75        5.25      3.39 o 
  -7   0   2       85.86       90.59      5.72 o 
  -6   0   2       55.93       56.32      4.41 o 
  -5   0   2      571.95      590.54     11.03 o 
  -4   0   2      845.87      861.10     11.87 o 
  -3   0   2     2130.67     2196.08     16.50 o 
  -2   0   2     1148.53     1287.61     11.03 o 
  -1   0   2      305.19      356.98      5.00 o 
   0   0   2      654.64      714.47      4.26 o 
   1   0   2      880.38      822.79      6.18 o 
   2   0   2     8580.00     8165.46     90.34 o 
   3   0   2       81.86      100.81      2.98 o 
   4   0   2      573.33      578.11      7.98 o 
   5   0   2     1955.59     1960.97     16.62 o 
   6   0   2      460.52      450.46      9.26 o 
   7   0   2       56.15       56.73      4.54 o 
   8   0   2      162.66      158.66      6.99 o 
   9   0   2       33.27       29.39      4.69 o 
  10   0   2        2.04       -0.99      3.60 o 
  -8   1   2      110.88      114.29      6.90 o 
  -7   1   2      329.35      311.69     10.13 o 
  -6   1   2      117.53      113.45      5.81 o 
  -5   1   2      508.09      534.03     10.50 o 
  -4   1   2       12.08       11.12      2.58 o 
  -3   1   2      463.93      523.44      8.11 o 
  -2   1   2      536.54      574.36      7.27 o 
  -1   1   2      791.96      931.77      7.83 o 
   0   1   2     1129.27     1271.09      5.52 o 
   1   1   2     1279.92     1219.57      7.39 o 
   2   1   2     1054.75     1150.05      8.20 o 
   3   1   2     2312.53     2375.96     13.89 o 
   4   1   2     1630.60     1612.38     13.42 o 
   5   1   2     1028.07     1091.92     12.68 o 
   6   1   2       38.09       37.40      3.45 o 
   7   1   2        3.25        3.70      2.64 o 
   8   1   2       64.73       60.92      5.09 o 
   9   1   2       58.71       62.66      5.75 o 
  10   1   2        1.75        0.68      3.73 o 
  -8   2   2       37.87       42.03      5.22 o 
  -7   2   2      119.64      114.11      6.83 o 
  -6   2   2       56.29       53.09      4.38 o 
  -5   2   2      237.05      259.44      7.36 o 
  -4   2   2       18.34       14.26      1.99 o 
  -3   2   2      458.06      473.08      7.74 o 
  -2   2   2      690.05      778.90      8.70 o 
  -1   2   2      932.50      994.25      8.48 o 
   0   2   2      165.06      185.16      2.39 o 
   1   2   2     9172.05     6849.58     81.95 o 
   2   2   2       50.10       56.48      2.17 o 
   3   2   2      391.46      416.07      6.21 o 
   4   2   2      104.10      108.79      3.76 o 
   5   2   2      519.08      546.30      9.32 o 
   6   2   2      174.11      182.14      6.21 o 
   7   2   2        2.02        3.60      2.27 o 
   8   2   2      178.38      175.59      7.92 o 
   9   2   2       75.47       78.04      6.00 o 
  -8   3   2        1.04       -3.42      3.42 o 
  -7   3   2      115.31       99.54      6.31 o 
  -6   3   2        2.18        0.00      2.67 o 
  -5   3   2      452.55      448.35     10.03 o 
  -4   3   2      151.15      156.14      5.41 o 
  -3   3   2      411.59      438.69      7.80 o 
  -2   3   2      486.80      483.39      7.27 o 
  -1   3   2      298.58      331.60      5.47 o 
   0   3   2      286.71      307.57      5.33 o 
   1   3   2       37.90       33.37      1.86 o 
   2   3   2     2334.45     2138.61     13.73 o 
   3   3   2      404.86      383.11      6.59 o 
   4   3   2      446.30      403.40      7.61 o 
   5   3   2      819.86      833.92     12.18 o 
   6   3   2      639.85      647.95     11.90 o 
   7   3   2        5.34        7.39      2.89 o 
   8   3   2        6.70       10.84      3.17 o 
   9   3   2       19.83       16.37      4.19 o 
  -8   4   2        9.57       14.60      4.01 o 
  -7   4   2      101.11      101.65      6.40 o 
  -6   4   2       12.55       12.64      3.20 o 
  -5   4   2       48.55       51.17      4.32 o 
  -4   4   2      169.52      172.67      6.09 o 
  -3   4   2      209.05      248.59      6.43 o 
  -2   4   2       18.35       16.06      1.96 o 
  -1   4   2      635.83      627.57      8.33 o 
   0   4   2      509.29      540.96      5.26 o 
   1   4   2     2545.22     2187.20     14.88 o 
   2   4   2     1800.41     1661.68     13.67 o 
   3   4   2     1484.62     1395.53     13.61 o 
   4   4   2        0.70       -0.43      1.80 o 
   5   4   2      104.06      111.22      5.03 o 
   6   4   2       40.98       41.04      3.70 o 
   7   4   2       13.83        9.63      3.32 o 
   8   4   2        3.01        4.23      3.26 o 
   9   4   2       32.49       25.72      5.44 o 
  -8   5   2        8.96        3.63      4.26 o 
  -7   5   2       37.26       30.97      4.50 o 
  -6   5   2      137.52      143.62      6.99 o 
  -5   5   2      193.76      194.94      7.30 o 
  -4   5   2      182.91      167.73      6.24 o 
  -3   5   2      718.34      712.76     11.34 o 
  -2   5   2      376.71      341.98      7.46 o 
  -1   5   2      821.62      828.23     10.72 o 
   0   5   2      859.62      791.56      7.18 o 
   1   5   2       30.94       37.56      2.45 o 
   2   5   2      246.11      202.99      5.56 o 
   3   5   2       12.60       13.20      2.33 o 
   4   5   2       33.73       33.37      3.11 o 
   5   5   2       29.86       31.84      3.26 o 
   6   5   2      137.92      133.03      6.43 o 
   7   5   2      118.52      108.33      6.93 o 
   8   5   2       23.37       22.34      4.63 o 
  -7   6   2       94.86       77.45      6.37 o 
  -6   6   2      173.63      180.71      8.05 o 
  -5   6   2      139.80      135.17      6.71 o 
  -4   6   2       13.22       14.88      2.76 o 
  -3   6   2      185.47      182.98      6.40 o 
  -2   6   2       30.55       36.50      3.26 o 
  -1   6   2      113.96      123.30      4.88 o 
   0   6   2       87.62       81.10      2.81 o 
   1   6   2      260.97      231.07      6.49 o 
   2   6   2        9.69        3.85      2.08 o 
   3   6   2      645.40      601.82     11.03 o 
   4   6   2       42.23       42.62      3.67 o 
   5   6   2      351.69      317.81      9.63 o 
   6   6   2       28.19       36.44      3.60 o 
   7   6   2       15.94       17.21      4.04 o 
   8   6   2        9.59        7.18      3.82 o 
  -7   7   2       40.57       39.92      5.41 o 
  -6   7   2       10.76       15.38      3.82 o 
  -5   7   2       78.25       78.13      5.72 o 
  -4   7   2        1.98        4.19      2.61 o 
  -3   7   2      359.96      357.39      9.63 o 
  -2   7   2      240.84      238.84      7.61 o 
  -1   7   2      427.38      433.94      9.72 o 
   0   7   2      120.43      107.92      3.55 o 
   1   7   2      124.74      116.65      5.19 o 
   2   7   2      186.52      153.53      6.21 o 
   3   7   2      170.78      170.96      6.87 o 
   4   7   2        8.40        8.79      2.95 o 
   5   7   2        2.68        5.75      2.67 o 
   6   7   2        0.26       -1.68      2.98 o 
   7   7   2       30.18       26.53      5.37 o 
  -6   8   2       34.81       33.68      5.09 o 
  -5   8   2      169.54      153.22      8.14 o 
  -4   8   2       71.86       79.19      5.78 o 
  -3   8   2      199.09      203.17      7.98 o 
  -2   8   2        7.73        9.94      2.89 o 
  -1   8   2        4.55        3.26      2.58 o 
   0   8   2        1.92        2.92      1.70 o 
   1   8   2       25.93       23.58      3.45 o 
   2   8   2        6.13        6.96      2.83 o 
   3   8   2       65.56       66.92      5.28 o 
   4   8   2        2.71       -0.25      3.01 o 
   5   8   2      125.32      117.12      7.27 o 
   6   8   2      116.65      124.86      7.39 o 
  -5   9   2        8.08        7.64      3.76 o 
  -4   9   2       23.30       23.27      4.35 o 
  -3   9   2        2.82       -3.36      3.36 o 
  -2   9   2        2.89       -0.53      2.61 o 
  -1   9   2       70.25       73.29      5.28 o 
   0   9   2      123.24      129.62      4.85 o 
   1   9   2       75.30       85.53      5.31 o 
   2   9   2      181.73      188.91      8.08 o 
   3   9   2      180.72      177.67      8.29 o 
   4   9   2       57.83       52.63      5.56 o 
   5   9   2       53.36       55.45      5.53 o 
  -4  10   2        3.92        9.60      3.60 o 
  -3  10   2       72.15       75.06      6.49 o 
  -2  10   2      156.84      168.94      8.29 o 
  -1  10   2      168.09      195.81      8.57 o 
   0  10   2      157.28      154.21      5.68 o 
   1  10   2       45.38       43.37      5.06 o 
   2  10   2       22.36       19.01      4.23 o 
   3  10   2       30.30       37.03      5.00 o 
   4  10   2        6.49        4.38      4.13 o 
  -2  11   2       40.65       42.72      4.72 o 
  -1  11   2       38.57       46.85      5.00 o 
   0  11   2        9.53        9.20      3.34 o 
   1  11   2        2.35        1.68      3.95 o 
  -1  -9   3       58.93       66.64      6.65 o 
   0  -9   3       25.00       40.88      3.38 o 
   1  -9   3       30.82       32.25      5.34 o 
   2  -9   3       64.90       66.30      6.31 o 
   3  -9   3        3.74        2.27      3.39 o 
   4  -9   3        5.27        2.67      4.01 o 
  -3  -8   3        6.65        9.94      4.19 o 
  -2  -8   3       18.23       23.64      4.91 o 
  -1  -8   3      111.56      119.26      7.30 o 
   0  -8   3       22.44       19.67      2.93 o 
   1  -8   3        0.33        0.84      2.80 o 
   2  -8   3       72.51       59.15      6.00 o 
   3  -8   3        9.28        9.04      3.36 o 
   4  -8   3       21.46       26.87      4.13 o 
   5  -8   3       13.16       12.58      4.44 o 
   6  -8   3       72.01       74.22      6.83 o 
  -4  -7   3       72.27       66.64      6.56 o 
  -3  -7   3        9.52        9.13      3.32 o 
  -2  -7   3       16.78       13.20      3.88 o 
  -1  -7   3      262.76      247.79      9.48 o 
   0  -7   3      127.98      137.46      4.96 o 
   1  -7   3        7.42       13.82      2.76 o 
   2  -7   3       23.05       27.74      3.51 o 
   3  -7   3       97.52      106.09      6.15 o 
   4  -7   3       87.98       85.37      5.87 o 
   5  -7   3        8.17       12.74      2.95 o 
   6  -7   3       18.90       20.16      4.19 o 
   7  -7   3       51.46       54.15      6.12 o 
  -5  -6   3       34.03       35.51      5.44 o 
  -4  -6   3       79.22       83.44      6.31 o 
  -3  -6   3      298.32      316.07     10.28 o 
  -2  -6   3       22.96       31.94      3.88 o 
  -1  -6   3      185.27      192.39      7.49 o 
   0  -6   3       12.21       11.09      2.10 o 
   1  -6   3        1.66        2.92      1.99 o 
   2  -6   3        0.99        3.73      2.14 o 
   3  -6   3      155.00      142.47      6.31 o 
   4  -6   3      101.60      112.77      5.96 o 
   5  -6   3       49.42       49.55      4.60 o 
   6  -6   3       49.78       59.83      4.88 o 
   7  -6   3      221.02      233.09      9.66 o 
   8  -6   3       15.12        8.02      4.66 o 
  -6  -5   3       54.40       60.11      6.21 o 
  -5  -5   3       44.56       45.11      5.62 o 
  -4  -5   3      107.08      115.82      6.49 o 
  -3  -5   3       77.26       76.14      5.31 o 
  -2  -5   3       41.55       39.64      3.88 o 
  -1  -5   3       17.75       20.16      3.11 o 
   0  -5   3       73.67       72.22      2.93 o 
   1  -5   3      290.42      294.01      7.92 o 
   2  -5   3       32.61       24.45      2.73 o 
   3  -5   3      477.52      452.30      9.97 o 
   4  -5   3      650.85      653.20     12.08 o 
   5  -5   3      161.96      161.92      6.77 o 
   6  -5   3        3.99        4.69      2.45 o 
   7  -5   3       31.45       25.47      4.47 o 
   8  -5   3        7.14        2.67      4.07 o 
   9  -5   3        0.19        2.33      3.17 o 
  -6  -4   3        5.68        8.14      3.11 o 
  -5  -4   3       61.65       70.61      5.56 o 
  -4  -4   3        0.52        2.64      2.61 o 
  -3  -4   3      316.82      328.50      9.16 o 
  -2  -4   3       63.67       69.90      4.10 o 
  -1  -4   3      453.67      453.91      9.35 o 
   0  -4   3      214.68      193.28      4.20 o 
   1  -4   3      608.20      586.50      9.91 o 
   2  -4   3      120.63      121.00      4.66 o 
   3  -4   3      156.53      157.16      5.31 o 
   4  -4   3       67.68       71.11      3.95 o 
   5  -4   3        5.58        7.49      2.55 o 
   6  -4   3        0.42       -1.27      2.58 o 
   7  -4   3       43.74       40.20      4.57 o 
   8  -4   3      121.42      130.32      7.18 o 
   9  -4   3       45.66       44.89      5.93 o 
  -7  -3   3       26.03       15.97      5.81 o 
  -6  -3   3       33.38       35.60      4.63 o 
  -5  -3   3      140.93      152.16      7.11 o 
  -4  -3   3      406.01      437.82     10.59 o 
  -3  -3   3      153.57      170.55      6.28 o 
  -2  -3   3        2.98        2.92      1.74 o 
  -1  -3   3       15.67       19.98      2.36 o 
   0  -3   3       45.90       42.51      2.05 o 
   1  -3   3      420.78      435.15      7.64 o 
   2  -3   3        2.08        1.37      1.43 o 
   3  -3   3       44.41       42.53      2.92 o 
   4  -3   3      592.39      606.85      9.94 o 
   5  -3   3      466.99      473.39      9.63 o 
   6  -3   3      542.05      549.25     11.18 o 
   7  -3   3      109.85       99.82      5.56 o 
   8  -3   3      124.10      104.91      6.37 o 
   9  -3   3       42.20       37.28      4.94 o 
  10  -3   3        1.93       -1.37      3.79 o 
  -7  -2   3       91.01       92.67      6.71 o 
  -6  -2   3       60.86       63.90      5.56 o 
  -5  -2   3       61.36       57.04      4.78 o 
  -4  -2   3       17.05       16.19      2.67 o 
  -3  -2   3       31.60       32.50      3.20 o 
  -2  -2   3        9.75       13.33      2.08 o 
  -1  -2   3      334.75      342.17      6.71 o 
   0  -2   3      886.90      892.97     13.00 o 
   1  -2   3     2949.27     2718.19     16.68 o 
   2  -2   3     1305.27     1226.35     11.43 o 
   3  -2   3     2195.71     2305.81     16.40 o 
   4  -2   3     1124.39     1175.61     12.80 o 
   5  -2   3      265.66      264.28      6.80 o 
   6  -2   3       72.44       65.86      4.41 o 
   7  -2   3        0.81       -2.70      2.70 o 
   8  -2   3       37.52       45.33      4.38 o 
   9  -2   3       28.06       34.70      5.03 o 
  10  -2   3        9.59       21.25      4.29 o 
  -7  -1   3       28.81       28.18      5.13 o 
  -6  -1   3        0.85        3.32      3.20 o 
  -5  -1   3        6.07        8.48      2.95 o 
  -4  -1   3      166.41      175.96      6.37 o 
  -3  -1   3      599.26      648.67     10.47 o 
  -2  -1   3     1598.44     1624.15     14.63 o 
  -1  -1   3     2586.62     2877.28     17.40 o 
   0  -1   3     2228.77     2255.86     10.24 o 
   1  -1   3     4688.34     4143.42     77.17 o 
   2  -1   3       42.34       51.85      2.21 o 
   3  -1   3      178.41      212.56      4.72 o 
   4  -1   3      177.82      181.89      4.91 o 
   5  -1   3      142.81       35.57      3.04 o 
   6  -1   3       37.52       42.22      3.73 o 
   7  -1   3       35.58       44.58      4.07 o 
   8  -1   3       12.06       17.89      3.45 o 
   9  -1   3      206.91      192.83      9.10 o 
  10  -1   3       65.01       56.35      6.34 o 
  -8   0   3       14.31       17.18      4.26 o 
  -7   0   3       58.36       61.92      5.37 o 
  -6   0   3       62.48       69.96      5.03 o 
  -5   0   3      441.56      418.62     10.28 o 
  -4   0   3      510.10      506.23     10.13 o 
  -3   0   3     1641.21     1753.48     16.34 o 
  -2   0   3      548.64      625.83      8.76 o 
  -1   0   3      342.42      374.60      6.09 o 
   0   0   3      669.58      713.43      5.29 o 
   1   0   3     2429.98     2249.83     12.52 o 
   2   0   3      264.16      348.41      5.16 o 
   3   0   3      177.14      158.44      3.91 o 
   4   0   3       27.73       24.70      2.05 o 
   5   0   3       65.43       69.18      3.57 o 
   6   0   3       18.09       16.74      2.80 o 
   7   0   3      738.73      710.61     12.89 o 
   8   0   3       63.22       58.19      4.94 o 
   9   0   3       93.34       88.20      6.31 o 
  10   0   3       28.92       35.94      4.97 o 
  -8   1   3       60.79       48.31      6.24 o 
  -7   1   3      167.75      159.37      8.08 o 
  -6   1   3       66.30       65.52      5.03 o 
  -5   1   3      296.95      304.92      8.73 o 
  -4   1   3      110.60      114.73      5.00 o 
  -3   1   3      224.66      250.55      6.21 o 
  -2   1   3        4.21        4.94      1.65 o 
  -1   1   3      386.23      461.06      6.46 o 
   0   1   3       64.59       49.68      2.55 o 
   1   1   3     7073.61     7093.46     89.38 o 
   2   1   3      121.79      153.72      3.39 o 
   3   1   3      119.48      129.21      3.54 o 
   4   1   3      104.94      117.21      3.79 o 
   5   1   3      513.26      527.91      8.88 o 
   6   1   3      118.47      125.14      5.22 o 
   7   1   3      198.36      195.44      7.02 o 
   8   1   3      102.92      101.21      6.18 o 
   9   1   3       42.64       47.50      5.00 o 
  10   1   3       24.78       25.75      5.00 o 
  -8   2   3       63.49       60.86      6.09 o 
  -7   2   3      167.82      153.00      7.46 o 
  -6   2   3       24.14       26.87      3.45 o 
  -5   2   3      163.38      161.67      6.80 o 
  -4   2   3       20.28       14.45      2.45 o 
  -3   2   3      394.19      403.02      7.86 o 
  -2   2   3      581.14      636.67      8.67 o 
  -1   2   3      389.19      411.79      6.21 o 
   0   2   3        2.68        3.37      0.70 o 
   1   2   3       47.14       47.19      1.99 o 
   2   2   3        5.29        8.11      1.21 o 
   3   2   3       46.98       42.81      2.30 o 
   4   2   3      207.56      220.29      5.25 o 
   5   2   3     1346.04     1386.59     14.57 o 
   6   2   3      290.06      297.99      7.77 o 
   7   2   3      251.37      245.74      7.95 o 
   8   2   3      128.27      134.27      6.74 o 
   9   2   3       46.72       48.87      5.06 o 
  10   2   3        6.16       -4.26      4.26 o 
  -8   3   3       43.94       45.76      5.62 o 
  -7   3   3      108.97       95.90      6.74 o 
  -6   3   3       12.61       14.14      3.48 o 
  -5   3   3       15.26       15.28      3.20 o 
  -4   3   3       11.75       14.38      2.24 o 
  -3   3   3      105.19      108.86      4.41 o 
  -2   3   3        0.82       -0.84      1.46 o 
  -1   3   3       38.02       43.46      2.39 o 
   0   3   3      447.50      468.81      5.75 o 
   1   3   3     2757.95     2635.15     14.97 o 
   2   3   3      942.80      863.74      8.95 o 
   3   3   3     1145.36     1120.72     11.09 o 
   4   3   3      615.33      649.57      9.35 o 
   5   3   3      745.21      743.73     11.34 o 
   6   3   3      307.91      307.31      8.20 o 
   7   3   3        1.08       -2.58      2.89 o 
   8   3   3       46.00       51.29      4.50 o 
   9   3   3       26.76       27.59      4.63 o 
  10   3   3        0.40       -0.34      3.67 o 
  -8   4   3        3.83        8.14      3.88 o 
  -7   4   3        9.18       12.58      3.14 o 
  -6   4   3       19.41       20.66      3.54 o 
  -5   4   3        0.59       -2.80      2.80 o 
  -4   4   3        0.56        0.56      1.90 o 
  -3   4   3      333.05      374.47      8.02 o 
  -2   4   3     2310.82     2399.82     18.45 o 
  -1   4   3      606.28      687.31      9.20 o 
   0   4   3     1992.74     2107.33     16.47 o 
   1   4   3     1041.90      976.42     10.19 o 
   2   4   3      179.56      188.64      4.72 o 
   3   4   3      249.76      264.44      5.96 o 
   4   4   3        0.64       -0.99      1.58 o 
   5   4   3      215.18      209.76      6.62 o 
   6   4   3       81.89       88.94      4.94 o 
   7   4   3       68.98       79.56      5.41 o 
   8   4   3       15.60       13.17      4.01 o 
   9   4   3       51.36       66.76      5.90 o 
  -7   5   3       11.70       11.28      4.04 o 
  -6   5   3       92.84       87.11      6.34 o 
  -5   5   3      176.28      173.60      7.15 o 
  -4   5   3      190.35      197.74      6.99 o 
  -3   5   3      813.91      778.43     12.46 o 
  -2   5   3     1208.72     1378.48     15.10 o 
  -1   5   3        4.09        3.42      1.58 o 
   0   5   3      359.93      398.59      7.24 o 
   1   5   3      674.45      613.34      9.20 o 
   2   5   3        9.05        7.64      1.71 o 
   3   5   3      736.52      706.64     10.72 o 
   4   5   3      232.95      210.32      6.40 o 
   5   5   3      474.98      473.02     10.31 o 
   6   5   3      171.96      170.62      7.05 o 
   7   5   3       28.32       28.77      3.79 o 
   8   5   3        3.61        1.74      3.79 o 
   9   5   3       13.08       18.55      3.91 o 
  -7   6   3        7.01       -4.54      4.54 o 
  -6   6   3       52.66       54.12      5.62 o 
  -5   6   3      253.83      258.29      9.10 o 
  -4   6   3        8.76        9.35      3.26 o 
  -3   6   3        5.42        7.33      2.39 o 
  -2   6   3      349.47      351.95      8.42 o 
  -1   6   3      153.82      173.94      5.78 o 
   0   6   3       86.92       71.26      2.71 o 
   1   6   3     1391.06     1316.00     14.54 o 
   2   6   3     1289.77     1140.45     13.98 o 
   3   6   3      526.70      474.97      9.88 o 
   4   6   3        1.08        5.65      2.17 o 
   5   6   3       25.57       23.92      3.32 o 
   6   6   3        6.01        5.06      3.08 o 
   7   6   3        9.18        9.32      3.60 o 
   8   6   3        0.55        0.93      3.20 o 
  -7   7   3       10.47        5.47      4.47 o 
  -6   7   3       21.79       26.10      4.72 o 
  -5   7   3      270.09      250.05      9.38 o 
  -4   7   3      125.07      127.34      6.62 o 
  -3   7   3      190.49      190.78      7.42 o 
  -2   7   3      516.52      519.68     11.09 o 
  -1   7   3     1081.21     1080.77     15.19 o 
   0   7   3       32.78       34.56      2.81 o 
   1   7   3      122.39      111.19      5.03 o 
   2   7   3       20.60       18.48      2.92 o 
   3   7   3       35.92       31.25      3.23 o 
   4   7   3      112.17       90.59      5.75 o 
   5   7   3       56.44       53.25      4.88 o 
   6   7   3       91.77      100.28      6.21 o 
   7   7   3       32.57       36.47      5.13 o 
   8   7   3       36.42       45.20      5.90 o 
  -6   8   3       92.74      109.85      7.21 o 
  -5   8   3      232.33      235.17      9.79 o 
  -4   8   3      122.20      123.55      6.93 o 
  -3   8   3       11.83       13.30      3.26 o 
  -2   8   3        9.47        8.26      3.32 o 
  -1   8   3        6.39        7.64      2.70 o 
   0   8   3       49.57       44.11      2.77 o 
   1   8   3      285.39      235.79      8.17 o 
   2   8   3       85.32       77.11      5.16 o 
   3   8   3      345.10      314.76      9.72 o 
   4   8   3      167.92      174.84      7.58 o 
   5   8   3      202.69      195.90      8.82 o 
   6   8   3       93.69       90.00      6.90 o 
   7   8   3       43.50       38.34      5.78 o 
  -5   9   3        2.34       -3.98      3.98 o 
  -4   9   3        4.17        7.21      3.11 o 
  -3   9   3        3.43        6.12      3.01 o 
  -2   9   3        7.30       12.61      2.80 o 
  -1   9   3       14.83       15.38      3.29 o 
   0   9   3      195.97      183.12      5.39 o 
   1   9   3      146.13      156.98      7.18 o 
   2   9   3      320.70      311.84     10.07 o 
   3   9   3      369.93      370.47     11.18 o 
   4   9   3       26.27       28.15      4.10 o 
   5   9   3        6.65       11.06      3.60 o 
   6   9   3       13.29       14.10      4.35 o 
  -4  10   3       12.28       13.76      4.01 o 
  -3  10   3       17.49       15.41      4.94 o 
  -2  10   3       58.35       63.78      5.90 o 
  -1  10   3       60.98       70.68      5.47 o 
   0  10   3      254.10      239.58     17.99 o 
   1  10   3       13.08       15.78      3.39 o 
   2  10   3       25.54       26.13      4.13 o 
   3  10   3       47.85       51.38      5.34 o 
   4  10   3       12.33        7.77      3.54 o 
  -2  11   3       26.62       31.97      4.91 o 
  -1  11   3       17.81       14.88      4.63 o 
   0  11   3       56.93       56.61      4.29 o 
   1  11   3       57.83       80.93      6.18 o 
   2  11   3       25.76       24.54      5.16 o 
  -1  -8   4       28.46       33.74      5.25 o 
   0  -8   4        8.38       10.25      2.70 o 
   1  -8   4       27.40       23.89      4.69 o 
   2  -8   4      107.35      111.93      7.52 o 
   3  -8   4      119.20      126.22      7.58 o 
   4  -8   4       30.37       37.34      4.57 o 
   5  -8   4       42.35       45.98      5.41 o 
   6  -8   4        0.57       -4.16      4.16 o 
  -3  -7   4       10.48        4.72      4.63 o 
  -2  -7   4       19.92       32.03      4.69 o 
  -1  -7   4      128.38      124.27      7.30 o 
   0  -7   4      172.27      177.83      5.97 o 
   1  -7   4      116.79      107.71      6.46 o 
   2  -7   4      100.70      108.14      6.56 o 
   3  -7   4       74.56       82.98      5.53 o 
   4  -7   4       13.93       15.60      3.70 o 
   5  -7   4       10.27        4.01      3.48 o 
   6  -7   4        2.02        5.19      3.17 o 
   7  -7   4       41.89       45.51      5.65 o 
  -4  -6   4       27.36       31.44      4.97 o 
  -3  -6   4       98.64      116.25      7.58 o 
  -2  -6   4       19.71       20.91      3.98 o 
  -1  -6   4      316.54      297.99     10.13 o 
   0  -6   4       48.92       48.76      3.12 o 
   1  -6   4       94.50       94.81      5.59 o 
   2  -6   4       16.65       17.61      3.17 o 
   3  -6   4       47.50       52.07      4.32 o 
   4  -6   4       27.56       23.52      3.63 o 
   5  -6   4       94.28       91.43      5.81 o 
   6  -6   4       16.78       21.34      4.07 o 
   7  -6   4       62.82       71.92      5.90 o 
   8  -6   4        9.42        6.24      3.88 o 
  -5  -5   4       85.88       94.54      7.55 o 
  -4  -5   4       50.56       45.08      5.37 o 
  -3  -5   4       62.98       69.46      5.34 o 
  -2  -5   4       69.93       69.22      5.00 o 
  -1  -5   4      237.13      234.09      8.14 o 
   0  -5   4       40.14       40.01      2.61 o 
   1  -5   4       90.81       95.28      5.03 o 
   2  -5   4       77.97       69.37      4.35 o 
   3  -5   4      109.70      108.02      5.56 o 
   4  -5   4       35.88       48.25      3.85 o 
   5  -5   4       18.28       16.40      2.92 o 
   6  -5   4        2.08        1.24      2.92 o 
   7  -5   4       68.38       72.38      5.59 o 
   8  -5   4       29.76       27.77      4.88 o 
   9  -5   4       20.61       18.92      5.25 o 
  -5  -4   4       62.26       60.86      6.15 o 
  -4  -4   4      252.98      256.86      9.75 o 
  -3  -4   4       80.34       88.54      5.75 o 
  -2  -4   4        0.75        1.93      2.14 o 
  -1  -4   4      457.81      478.61     10.38 o 
   0  -4   4       21.59       22.63      2.11 o 
   1  -4   4       27.64       27.71      2.89 o 
   2  -4   4       45.72       46.57      3.45 o 
   3  -4   4       29.04       27.65      3.11 o 
   4  -4   4      128.10      138.87      5.72 o 
   5  -4   4      229.58      248.47      7.89 o 
   6  -4   4      123.94      112.52      6.18 o 
   7  -4   4      176.95      189.41      8.29 o 
   8  -4   4      114.77      114.98      7.11 o 
   9  -4   4       73.46       65.86      6.37 o 
  -6  -3   4        9.47        9.01      4.16 o 
  -5  -3   4        1.47       -3.45      3.45 o 
  -4  -3   4       99.62       99.97      6.09 o 
  -3  -3   4       15.87       15.75      2.86 o 
  -2  -3   4       10.79       12.74      2.73 o 
  -1  -3   4       52.61       53.68      3.57 o 
   0  -3   4        2.52        5.26      1.26 o 
   1  -3   4       96.24      101.40      4.29 o 
   2  -3   4      389.17      338.44      7.46 o 
   3  -3   4      953.43      889.09     12.18 o 
   4  -3   4     1137.85     1225.88     14.48 o 
   5  -3   4      884.94      951.16     13.89 o 
   6  -3   4      157.94      169.59      6.59 o 
   7  -3   4      156.18      143.74      6.83 o 
   8  -3   4       23.02       22.00      3.57 o 
   9  -3   4       39.60       36.81      4.88 o 
  10  -3   4        0.27        2.05      3.45 o 
  -6  -2   4        0.80        1.52      3.39 o 
  -5  -2   4      106.59      105.25      6.40 o 
  -4  -2   4      259.35      290.16      9.16 o 
  -3  -2   4      324.03      342.66      8.82 o 
  -2  -2   4       33.88       42.50      3.36 o 
  -1  -2   4      283.56      273.42      6.83 o 
   0  -2   4     1030.31     1051.76      8.63 o 
   1  -2   4     1881.79     1897.16     15.78 o 
   2  -2   4     1068.59     1041.00     11.65 o 
   3  -2   4      973.57     1009.78     11.87 o 
   4  -2   4      344.55      377.15      7.74 o 
   5  -2   4      203.71      217.84      6.40 o 
   6  -2   4        0.43        0.56      2.11 o 
   7  -2   4       66.18       65.77      4.97 o 
   8  -2   4        0.34        1.24      2.76 o 
   9  -2   4       63.24       59.59      6.18 o 
  10  -2   4        1.24       -1.99      3.60 o 
  -7  -1   4       12.52       15.56      4.50 o 
  -6  -1   4       72.90       62.13      5.78 o 
  -5  -1   4       76.16       64.74      5.41 o 
  -4  -1   4      283.77      289.10      8.79 o 
  -3  -1   4      989.53     1024.97     14.32 o 
  -2  -1   4       96.04       91.61      4.19 o 
  -1  -1   4      337.51      343.56      6.96 o 
   0  -1   4     1047.51     1148.14      8.33 o 
   1  -1   4     1095.29     1214.23     11.62 o 
   2  -1   4       10.14       11.56      1.62 o 
   3  -1   4      287.98      268.66      5.75 o 
   4  -1   4       29.45       29.17      2.33 o 
   5  -1   4      647.54      667.49     10.50 o 
   6  -1   4       63.34       76.52      4.01 o 
   7  -1   4      184.71      179.04      6.96 o 
   8  -1   4        7.87        6.93      3.08 o 
   9  -1   4       38.25       34.17      4.63 o 
  10  -1   4        3.38       -3.54      3.70 o 
  -7   0   4      104.43      101.56      6.90 o 
  -6   0   4      263.37      254.06      9.44 o 
  -5   0   4       49.96       43.24      4.57 o 
  -4   0   4       67.10       64.09      4.66 o 
  -3   0   4      424.41      437.38      9.07 o 
  -2   0   4       70.43       71.55      3.57 o 
  -1   0   4       89.23      105.00      3.79 o 
   0   0   4      250.66      255.73      6.42 o 
   1   0   4     3934.51     3688.48     78.07 o 
   2   0   4        3.73        3.36      0.99 o 
   3   0   4      486.34      498.55      7.36 o 
   4   0   4      681.43      707.13      9.35 o 
   5   0   4      477.74      495.54      8.79 o 
   6   0   4        2.81        5.37      2.17 o 
   7   0   4        8.03       12.74      2.80 o 
   8   0   4       14.15       15.69      3.42 o 
   9   0   4      155.75      166.80      7.77 o 
  10   0   4       44.82       48.06      5.59 o 
  -7   1   4       75.27       72.73      6.83 o 
  -6   1   4       47.10       41.82      4.69 o 
  -5   1   4      100.42       99.16      5.65 o 
  -4   1   4       43.89       46.38      3.95 o 
  -3   1   4      600.99      618.59     10.59 o 
  -2   1   4     1667.37     1807.97     16.06 o 
  -1   1   4      512.57      491.78      7.64 o 
   0   1   4        1.85        2.47      0.80 o 
   1   1   4     1484.32     1705.89     12.36 o 
   2   1   4       20.55       22.34      1.65 o 
   3   1   4       76.80       94.35      3.23 o 
   4   1   4      101.30      108.11      3.85 o 
   5   1   4        2.47        3.48      1.65 o 
   6   1   4       39.29       40.11      3.51 o 
   7   1   4      150.33      155.58      6.52 o 
   8   1   4       91.87       81.24      5.96 o 
   9   1   4      265.75      258.97     10.28 o 
  10   1   4       58.15       47.22      5.84 o 
  -7   2   4       71.60       61.85      5.93 o 
  -6   2   4      176.36      171.08      8.17 o 
  -5   2   4      197.17      197.74      7.49 o 
  -4   2   4      620.22      681.32     12.18 o 
  -3   2   4       93.95       86.46      4.29 o 
  -2   2   4      247.81      250.74      6.15 o 
  -1   2   4      142.38      171.83      4.63 o 
   0   2   4      445.35      559.18     11.65 o 
   1   2   4      202.00      216.63      4.54 o 
   2   2   4      290.76      267.08      5.03 o 
   3   2   4       89.88       75.99      3.04 o 
   4   2   4      804.58      768.74      9.85 o 
   5   2   4      385.90      396.38      8.02 o 
   6   2   4     1057.73     1077.48     14.07 o 
   7   2   4      209.66      210.72      7.39 o 
   8   2   4        5.81        2.39      3.08 o 
   9   2   4      107.65      102.49      6.74 o 
  10   2   4       13.94       14.29      4.54 o 
  -7   3   4      102.90       94.22      7.08 o 
  -6   3   4      150.02      131.19      7.21 o 
  -5   3   4        9.24       10.31      3.29 o 
  -4   3   4       30.95       27.31      3.23 o 
  -3   3   4      102.56      112.31      4.75 o 
  -2   3   4      113.36      129.36      4.57 o 
  -1   3   4      171.80      172.70      4.85 o 
   0   3   4      345.27      380.32      7.46 o 
   1   3   4     1439.57     1671.78     13.02 o 
   2   3   4     1640.33     1478.67     12.36 o 
   3   3   4     2111.99     2224.29     16.03 o 
   4   3   4      283.60      264.19      6.24 o 
   5   3   4       14.45       13.36      2.27 o 
   6   3   4       73.60       78.23      4.60 o 
   7   3   4      106.64      101.06      5.65 o 
   8   3   4        2.48        1.99      2.92 o 
   9   3   4       78.52       86.02      6.59 o 
  10   3   4       55.71       63.81      6.43 o 
  -7   4   4       12.62       13.30      4.10 o 
  -6   4   4       80.62       79.84      5.84 o 
  -5   4   4        1.92        1.90      2.98 o 
  -4   4   4      210.41      236.48      7.67 o 
  -3   4   4      197.40      190.59      6.40 o 
  -2   4   4      552.36      583.68      9.85 o 
  -1   4   4      303.56      316.13      6.77 o 
   0   4   4      649.07      723.85     18.95 o 
   1   4   4      762.59      871.82     10.25 o 
   2   4   4      126.80      137.03      4.16 o 
   3   4   4        6.04        4.82      1.77 o 
   4   4   4       53.55       45.64      3.01 o 
   5   4   4       11.08        8.95      2.24 o 
   6   4   4      343.28      342.72      8.95 o 
   7   4   4      469.83      439.90     11.31 o 
   8   4   4       38.32       42.59      4.44 o 
   9   4   4       64.56       57.16      5.87 o 
  -7   5   4       14.43       13.42      4.07 o 
  -6   5   4      134.63      138.71      7.08 o 
  -5   5   4       69.37       67.54      5.16 o 
  -4   5   4       11.87       10.16      3.04 o 
  -3   5   4        9.18        7.52      2.61 o 
  -2   5   4      129.76      133.90      5.41 o 
  -1   5   4      109.52      107.99      4.50 o 
   0   5   4      263.65      291.39     12.44 o 
   1   5   4      566.47      580.04      9.26 o 
   2   5   4      105.13       77.17      3.60 o 
   3   5   4     1012.68      933.30     12.33 o 
   4   5   4      486.48      450.49      9.26 o 
   5   5   4      543.42      517.75     10.53 o 
   6   5   4       94.96       93.63      5.28 o 
   7   5   4      166.20      159.40      7.27 o 
   8   5   4        0.94        5.03      2.98 o 
   9   5   4        4.63        3.85      3.51 o 
  -7   6   4        9.67        7.52      4.16 o 
  -6   6   4       12.29       15.35      4.01 o 
  -5   6   4        8.45       10.31      3.26 o 
  -4   6   4        1.94        1.40      2.67 o 
  -3   6   4      151.85      160.05      6.71 o 
  -2   6   4      842.62      912.51     13.76 o 
  -1   6   4      709.03      784.61     12.08 o 
   0   6   4      768.82      703.60     32.09 o 
   1   6   4      769.43      683.55     11.06 o 
   2   6   4      288.01      256.86      6.99 o 
   3   6   4       78.13       83.66      4.32 o 
   4   6   4       80.35       79.19      4.50 o 
   5   6   4        2.28        1.24      2.21 o 
   6   6   4        3.40        7.49      2.52 o 
   7   6   4        0.57       -0.28      3.17 o 
   8   6   4       15.84       16.90      4.63 o 
   9   6   4       14.31       24.67      4.66 o 
  -6   7   4       17.99       19.88      3.88 o 
  -5   7   4      167.05      157.94      8.33 o 
  -4   7   4      192.23      189.72      8.08 o 
  -3   7   4      265.06      254.62      8.82 o 
  -2   7   4      742.67      740.93     13.48 o 
  -1   7   4       66.77       57.50      4.38 o 
   0   7   4        4.25        6.30      4.19 o 
   1   7   4        7.99        7.70      2.24 o 
   2   7   4        0.52       -1.49      2.14 o 
   3   7   4       39.20       37.09      3.60 o 
   4   7   4        1.88        3.20      2.42 o 
   5   7   4       33.17       33.21      4.07 o 
   6   7   4       68.40       82.73      5.81 o 
   7   7   4       90.33      101.74      7.05 o 
   8   7   4      107.93      124.95      8.29 o 
  -6   8   4       47.49       49.95      5.28 o 
  -5   8   4       76.39       70.02      6.21 o 
  -4   8   4       62.43       62.79      5.62 o 
  -3   8   4        0.39        1.52      2.67 o 
  -2   8   4       60.79       72.04      4.69 o 
  -1   8   4        4.67       -0.22      2.67 o 
   0   8   4       65.29       65.63      3.23 o 
   1   8   4       97.30       97.80      5.06 o 
   2   8   4      219.12      220.82      7.86 o 
   3   8   4      100.74       91.83      5.72 o 
   4   8   4      118.28       97.83      6.18 o 
   5   8   4       46.43       44.67      4.85 o 
   6   8   4      176.64      175.21      8.67 o 
   7   8   4       19.06       15.78      4.94 o 
  -5   9   4       21.24       19.63      4.66 o 
  -4   9   4       42.15       32.25      5.28 o 
  -3   9   4        3.90        4.29      3.26 o 
  -2   9   4      289.69      286.99     10.28 o 
  -1   9   4      107.90      114.64      6.40 o 
   0   9   4      188.85      179.09      5.44 o 
   1   9   4        6.56        1.49      3.26 o 
   2   9   4        6.66        5.28      3.11 o 
   3   9   4       59.07       68.38      5.13 o 
   4   9   4       38.63       38.03      4.29 o 
   5   9   4       32.33       39.11      4.57 o 
   6   9   4       39.70       37.99      5.44 o 
  -4  10   4       60.67       59.46      6.31 o 
  -3  10   4       17.36       23.11      4.78 o 
  -2  10   4       47.76       48.31      5.41 o 
  -1  10   4        0.34       -3.20      3.20 o 
   0  10   4        1.67        2.58      2.28 o 
   1  10   4        6.44        8.54      3.70 o 
   2  10   4       41.98       46.91      4.82 o 
   3  10   4       98.54       98.64      6.83 o 
   4  10   4      115.08      136.63      7.74 o 
   5  10   4       32.73       31.66      5.87 o 
  -2  11   4       14.86       19.20      4.38 o 
  -1  11   4       45.50       63.66      6.12 o 
   0  11   4       84.43       96.97      7.33 o 
   1  11   4       53.74       55.33      6.15 o 
   2  11   4       53.30       44.30      5.62 o 
   3  11   4       43.59       46.07      6.00 o 
   1  -8   5        8.82       12.43      3.98 o 
   2  -8   5       11.02       12.86      4.16 o 
   3  -8   5       92.49      103.86      7.15 o 
   4  -8   5       23.19       29.45      4.32 o 
  -1  -7   5       42.27       46.60      5.37 o 
   0  -7   5       36.47       39.15      3.75 o 
   1  -7   5       35.29       42.03      5.06 o 
   2  -7   5       11.02       15.38      3.70 o 
   3  -7   5      106.13      102.83      7.21 o 
   4  -7   5       92.28       96.80      6.77 o 
   5  -7   5       71.92       74.62      6.18 o 
   6  -7   5        1.74        1.30      3.42 o 
  -3  -6   5       20.62       19.45      4.01 o 
  -2  -6   5       10.35        5.25      3.98 o 
  -1  -6   5       27.68       29.82      4.66 o 
   0  -6   5       94.74       89.32      6.21 o 
   1  -6   5      184.44      184.32      8.05 o 
   2  -6   5      136.62      134.58      7.21 o 
   3  -6   5      166.57      170.03      7.80 o 
   4  -6   5       62.40       57.19      5.00 o 
   5  -6   5       38.54       41.19      4.50 o 
   6  -6   5       27.96       27.87      5.13 o 
   7  -6   5       10.19       11.25      3.76 o 
   8  -6   5        8.05        3.42      4.07 o 
  -4  -5   5       13.84        5.00      4.60 o 
  -3  -5   5      152.84      149.58      8.48 o 
  -2  -5   5       64.57       65.24      5.87 o 
  -1  -5   5      234.03      229.83      8.76 o 
   0  -5   5      257.88      253.56      6.25 o 
   1  -5   5      216.44      203.11      7.86 o 
   2  -5   5       30.65       29.54      3.73 o 
   3  -5   5       46.62       40.82      4.13 o 
   4  -5   5        1.04       -0.93      2.67 o 
   5  -5   5       26.12       21.34      4.01 o 
   6  -5   5       28.91       26.31      4.07 o 
   7  -5   5        5.98       11.93      3.32 o 
   8  -5   5      103.06      114.79      7.70 o 
  -5  -4   5       65.90       67.69      6.43 o 
  -4  -4   5      170.73      187.83      8.88 o 
  -3  -4   5       58.57       60.05      5.25 o 
  -2  -4   5      180.41      188.76      7.70 o 
  -1  -4   5        0.44       -2.39      2.39 o 
   0  -4   5        1.72       -0.92      1.88 o 
   1  -4   5       42.51       38.58      3.76 o 
   2  -4   5       29.31       26.87      3.57 o 
   3  -4   5        0.80       -0.40      2.36 o 
   4  -4   5       25.77       19.26      3.11 o 
   5  -4   5      349.81      376.84      9.97 o 
   6  -4   5      118.59      123.21      6.46 o 
   7  -4   5      132.91      118.83      6.93 o 
   8  -4   5      194.38      196.25      8.79 o 
   9  -4   5       74.01       62.13      6.34 o 
  -5  -3   5       33.01       39.58      4.85 o 
  -4  -3   5       27.31       30.51      4.35 o 
  -3  -3   5        6.15        7.18      2.64 o 
  -2  -3   5      103.43      116.84      5.87 o 
  -1  -3   5        6.47        5.78      2.61 o 
   0  -3   5      154.93      155.88      4.29 o 
   1  -3   5      572.46      526.92     10.19 o 
   2  -3   5      753.18      746.62     11.77 o 
   3  -3   5      211.21      206.96      6.68 o 
   4  -3   5      179.76      181.74      6.28 o 
   5  -3   5      624.60      622.45     11.99 o 
   6  -3   5      124.05      112.21      5.90 o 
   7  -3   5       28.13       20.78      3.82 o 
   8  -3   5        4.57        5.65      3.32 o 
   9  -3   5       68.08       79.87      6.24 o 
  -6  -2   5       11.35        7.77      4.50 o 
  -5  -2   5       14.08        6.21      4.01 o 
  -4  -2   5       18.17       24.05      3.88 o 
  -3  -2   5        0.58       -2.89      2.89 o 
  -2  -2   5      509.62      527.48     11.09 o 
  -1  -2   5     1037.86     1112.55     14.73 o 
   0  -2   5      968.57      959.23      9.27 o 
   1  -2   5      203.09      210.10      6.12 o 
   2  -2   5      105.26       96.93      4.19 o 
   3  -2   5       93.36       95.59      4.23 o 
   4  -2   5        5.76        6.21      2.14 o 
   5  -2   5      173.70      186.15      6.43 o 
   6  -2   5       63.85       60.36      4.47 o 
   7  -2   5      104.30      113.30      6.21 o 
   8  -2   5        9.43       11.43      3.60 o 
   9  -2   5      122.33      126.07      7.39 o 
  10  -2   5       14.84       15.60      4.29 o 
  -6  -1   5        5.01        4.47      4.26 o 
  -5  -1   5        3.35       -3.42      3.42 o 
  -4  -1   5      268.73      268.66      8.98 o 
  -3  -1   5      673.99      686.26     13.11 o 
  -2  -1   5      117.43      117.56      5.50 o 
  -1  -1   5      360.56      346.08      7.86 o 
   0  -1   5       55.12       55.48      2.35 o 
   1  -1   5       95.26       78.44      3.67 o 
   2  -1   5       73.16       73.78      3.42 o 
   3  -1   5      276.42      244.83      6.15 o 
   4  -1   5      652.77      694.96     10.56 o 
   5  -1   5      563.32      576.38     10.44 o 
   6  -1   5      101.05       96.00      4.88 o 
   7  -1   5      210.37      208.86      7.58 o 
   8  -1   5        7.66       10.47      2.92 o 
   9  -1   5       67.80       53.56      5.28 o 
  10  -1   5        4.12        7.39      3.60 o 
  -6   0   5       35.20       40.26      5.16 o 
  -5   0   5       15.04       19.45      3.82 o 
  -4   0   5      275.50      275.68      9.13 o 
  -3   0   5       43.16       46.88      4.16 o 
  -2   0   5       93.82       87.76      4.44 o 
  -1   0   5      146.44      153.84      5.28 o 
   0   0   5      396.37      413.10      8.06 o 
   1   0   5      826.25      843.76     10.50 o 
   2   0   5     1864.37     1695.48     14.48 o 
   3   0   5      151.46      151.08      4.60 o 
   4   0   5      195.10      229.24      5.84 o 
   5   0   5       58.43       57.63      3.57 o 
   6   0   5       22.85       26.59      2.98 o 
   7   0   5       82.24       78.69      4.94 o 
   8   0   5       16.82       20.16      3.95 o 
   9   0   5       10.51       18.14      3.82 o 
  10   0   5       15.10       17.12      4.38 o 
  -7   1   5       32.32       25.85      4.97 o 
  -6   1   5       48.35       43.99      5.22 o 
  -5   1   5        0.77        3.88      2.92 o 
  -4   1   5      282.30      305.23      9.16 o 
  -3   1   5      333.09      323.71      8.54 o 
  -2   1   5      255.01      286.93      7.30 o 
  -1   1   5      762.49      801.11     10.97 o 
   0   1   5      334.79      419.16     10.81 o 
   1   1   5      105.30      104.72      3.67 o 
   2   1   5      293.30      291.71      5.93 o 
   3   1   5      527.71      607.91      8.67 o 
   4   1   5      163.14      164.19      4.85 o 
   5   1   5      453.93      495.91      9.16 o 
   6   1   5      328.32      343.75      8.26 o 
   7   1   5      104.73      105.53      5.65 o 
   8   1   5       34.57       33.24      4.19 o 
   9   1   5       68.90       65.99      5.62 o 
  10   1   5       21.43       14.88      4.85 o 
  -7   2   5       28.78       24.85      5.47 o 
  -6   2   5      103.58      101.00      6.83 o 
  -5   2   5        0.51       -1.77      2.76 o 
  -4   2   5      309.38      313.21      9.10 o 
  -3   2   5       67.13       73.88      4.50 o 
  -2   2   5      413.33      467.86      9.10 o 
  -1   2   5       21.81       21.90      2.45 o 
   0   2   5      260.65      240.18      5.62 o 
   1   2   5       72.59       91.65      3.60 o 
   2   2   5     1577.77     1701.35     14.04 o 
   3   2   5      469.01      491.16      7.80 o 
   4   2   5      641.28      695.76      9.82 o 
   5   2   5      333.50      341.48      7.61 o 
   6   2   5      324.70      329.33      8.36 o 
   7   2   5        7.43        7.36      2.55 o 
   8   2   5       10.84       10.75      3.01 o 
   9   2   5       44.38       45.45      5.37 o 
  10   2   5       18.91       15.38      4.69 o 
  -7   3   5       16.42        8.17      4.41 o 
  -6   3   5      170.67      162.69      8.14 o 
  -5   3   5        1.51        0.78      2.76 o 
  -4   3   5      256.41      288.39      8.79 o 
  -3   3   5      313.24      322.69      8.64 o 
  -2   3   5      527.30      568.42     10.22 o 
  -1   3   5      197.95      196.03      5.69 o 
   0   3   5      679.14      736.00      7.10 o 
   1   3   5      417.77      433.69      7.46 o 
   2   3   5      491.06      594.86      8.67 o 
   3   3   5       38.48       36.94      2.61 o 
   4   3   5        4.07        5.50      1.58 o 
   5   3   5       21.12       25.54      2.64 o 
   6   3   5      258.35      256.89      7.67 o 
   7   3   5       70.75       71.05      5.06 o 
   8   3   5        6.94        9.60      3.04 o 
   9   3   5      167.78      175.84      8.39 o 
  10   3   5       35.65       39.73      5.65 o 
  -6   4   5      287.24      266.49     10.41 o 
  -5   4   5      120.13      141.66      7.02 o 
  -4   4   5      157.48      157.82      7.11 o 
  -3   4   5      115.53      104.29      5.34 o 
  -2   4   5      561.15      587.90     10.66 o 
  -1   4   5        0.76        5.00      1.55 o 
   0   4   5       17.59       34.07      3.98 o 
   1   4   5       25.77       31.13      2.45 o 
   2   4   5       13.41        8.67      2.08 o 
   3   4   5      858.28      814.62     10.94 o 
   4   4   5      544.61      525.24      9.35 o 
   5   4   5      294.48      270.96      7.39 o 
   6   4   5      571.72      571.84     11.74 o 
   7   4   5      152.06      159.49      6.87 o 
   8   4   5        8.91        6.71      3.23 o 
   9   4   5       39.98       33.89      4.88 o 
  10   4   5       19.88       15.69      4.47 o 
  -6   5   5       66.92       57.69      5.87 o 
  -5   5   5       35.53       33.92      4.35 o 
  -4   5   5        5.28        1.43      2.86 o 
  -3   5   5        0.45       -0.84      2.61 o 
  -2   5   5      134.65      157.38      6.00 o 
  -1   5   5       10.97       13.27      2.39 o 
   0   5   5       36.27       35.02      2.52 o 
   1   5   5     1270.34     1281.27     14.32 o 
   2   5   5     1969.66     1810.05     16.81 o 
   3   5   5     1144.54      997.60     13.05 o 
   4   5   5      379.36      340.52      8.17 o 
   5   5   5       14.93        9.88      2.61 o 
   6   5   5       33.81       36.07      3.60 o 
   7   5   5       17.78       21.16      3.32 o 
   8   5   5        3.35        4.66      3.14 o 
   9   5   5       22.85       17.89      4.78 o 
  -6   6   5       13.64       11.34      4.26 o 
  -5   6   5      131.86      132.65      7.36 o 
  -4   6   5      136.03      143.90      7.30 o 
  -3   6   5       12.05       10.78      3.29 o 
  -2   6   5      496.45      538.72     11.15 o 
  -1   6   5      781.94      804.56     12.95 o 
   0   6   5      366.31      387.79     11.65 o 
   1   6   5      214.96      224.11      6.77 o 
   2   6   5       56.94       49.02      3.67 o 
   3   6   5        2.31        4.38      1.86 o 
   4   6   5        6.11        3.20      2.61 o 
   5   6   5       50.44       57.88      4.23 o 
   6   6   5      165.40      172.42      7.27 o 
   7   6   5      126.13      118.02      7.15 o 
   8   6   5       60.24       68.84      6.09 o 
   9   6   5       14.41       10.72      4.60 o 
  -6   7   5       80.03       75.55      6.52 o 
  -5   7   5       92.59       96.31      6.90 o 
  -4   7   5      155.32      147.72      7.64 o 
  -3   7   5        4.99        3.70      2.52 o 
  -2   7   5       29.70       25.94      4.26 o 
  -1   7   5       26.45       29.61      3.67 o 
   0   7   5       12.71       15.40      2.36 o 
   1   7   5       37.64       45.98      3.67 o 
   2   7   5      123.25      102.64      5.22 o 
   3   7   5      115.89       94.97      5.06 o 
   4   7   5      552.01      507.75     11.62 o 
   5   7   5      109.59      106.68      5.90 o 
   6   7   5      273.03      265.09      9.48 o 
   7   7   5       54.46       48.90      5.72 o 
   8   7   5        4.92       -2.89      4.04 o 
  -5   8   5        4.82       -2.61      4.13 o 
  -4   8   5        7.58       11.87      3.76 o 
  -3   8   5       19.58       14.32      3.73 o 
  -2   8   5       39.63       33.40      4.54 o 
  -1   8   5      171.61      167.60      7.18 o 
   0   8   5      556.46      567.64     17.47 o 
   1   8   5      186.76      180.90      7.39 o 
   2   8   5      294.33      251.98      8.57 o 
   3   8   5      414.76      375.47     10.38 o 
   4   8   5      132.21      114.73      6.52 o 
   5   8   5       16.14       12.02      3.17 o 
   6   8   5        2.65       10.00      2.86 o 
   7   8   5        9.77        7.86      3.95 o 
  -4   9   5       65.96       56.76      5.69 o 
  -3   9   5      120.80      124.95      7.36 o 
  -2   9   5      221.64      227.25      9.51 o 
  -1   9   5       90.89       95.37      6.52 o 
   0   9   5      294.14      276.13      6.67 o 
   1   9   5       34.44       25.91      3.60 o 
   2   9   5        1.14        1.27      2.98 o 
   3   9   5        1.60        1.58      2.58 o 
   4   9   5       30.76       27.80      4.63 o 
   5   9   5        0.32        0.59      3.08 o 
   6   9   5       50.48       55.08      5.50 o 
  -3  10   5       43.21       44.77      5.47 o 
  -2  10   5       56.44       61.23      5.50 o 
  -1  10   5       10.93       12.83      3.60 o 
   0  10   5       62.12       68.91      5.95 o 
   1  10   5       66.32       70.05      5.75 o 
   2  10   5        2.71        3.48      3.32 o 
   3  10   5       83.25       91.21      6.40 o 
   4  10   5       88.11       83.54      6.77 o 
   5  10   5       21.54       31.44      4.19 o 
  -1  11   5       30.56       32.65      4.97 o 
   0  11   5       42.74       49.51      5.59 o 
   1  11   5       45.20       44.70      5.59 o 
   2  11   5        3.31        3.29      3.85 o 
   3  11   5        1.06        4.72      3.45 o 
   0  -7   6       28.81       26.16      5.64 o 
   1  -7   6        8.86       11.84      3.70 o 
   2  -7   6        0.24       -0.96      3.39 o 
   3  -7   6       76.25       84.22      6.62 o 
   4  -7   6       36.59       44.49      5.31 o 
   5  -7   6       52.68       56.98      6.46 o 
  -1  -6   6        2.02        7.08      2.80 o 
   0  -6   6      123.38      115.95      5.15 o 
   1  -6   6       60.26       55.36      5.31 o 
   2  -6   6       59.32       65.36      5.53 o 
   3  -6   6       66.31       76.55      6.03 o 
   4  -6   6      152.17      159.84      8.26 o 
   5  -6   6       19.72       17.18      4.38 o 
   6  -6   6        0.41       -3.54      3.54 o 
   7  -6   6        0.17        1.34      3.20 o 
  -3  -5   6       17.30       15.63      4.38 o 
  -2  -5   6       80.96       78.50      6.31 o 
  -1  -5   6       48.29       56.20      5.22 o 
   0  -5   6       98.35      106.60      4.59 o 
   1  -5   6       53.28       54.93      4.88 o 
   2  -5   6       16.57       23.33      3.82 o 
   3  -5   6        1.02        0.50      2.70 o 
   4  -5   6       26.35       21.62      3.85 o 
   5  -5   6        1.18        0.78      3.01 o 
   6  -5   6        4.61        8.70      3.23 o 
   7  -5   6       33.09       36.75      4.85 o 
   8  -5   6       67.91       75.06      6.68 o 
  -4  -4   6       55.95       54.93      6.21 o 
  -3  -4   6       29.26       28.49      4.69 o 
  -2  -4   6       20.62       18.58      4.07 o 
  -1  -4   6        0.31       -1.80      2.61 o 
   0  -4   6      100.84      107.65      4.30 o 
   1  -4   6        0.58       -0.47      2.55 o 
   2  -4   6       73.24       65.36      5.03 o 
   3  -4   6        0.48        1.34      2.17 o 
   4  -4   6      363.22      361.95     10.07 o 
   5  -4   6      335.41      320.42      9.97 o 
   6  -4   6       49.70       46.63      4.78 o 
   7  -4   6       37.77       33.89      4.44 o 
   8  -4   6       33.80       25.72      5.03 o 
   9  -4   6       18.03       12.05      4.41 o 
  -4  -3   6       46.63       43.43      5.59 o 
  -3  -3   6       60.73       70.05      5.90 o 
  -2  -3   6       66.84       74.28      5.50 o 
  -1  -3   6       41.06       42.47      4.41 o 
   0  -3   6      116.25      124.02      4.18 o 
   1  -3   6      163.84      159.81      6.40 o 
   2  -3   6      405.21      410.33      9.69 o 
   3  -3   6      323.53      314.39      8.61 o 
   4  -3   6      179.88      167.85      6.62 o 
   5  -3   6      101.63       92.02      5.50 o 
   6  -3   6        8.14        4.63      3.11 o 
   7  -3   6       10.02       11.68      3.51 o 
   8  -3   6       31.22       34.36      4.60 o 
   9  -3   6       25.49       29.61      5.03 o 
  -5  -2   6       27.61       27.65      5.22 o 
  -4  -2   6       86.86       86.68      6.37 o 
  -3  -2   6      390.23      392.06     11.09 o 
  -2  -2   6       33.59       31.72      3.70 o 
  -1  -2   6        1.31       -2.89      2.89 o 
   0  -2   6      276.38      322.95      6.10 o 
   1  -2   6      306.90      323.59      8.29 o 
   2  -2   6      400.19      392.06      9.01 o 
   3  -2   6       12.45       12.40      2.64 o 
   4  -2   6       13.37       14.69      2.30 o 
   5  -2   6      192.80      184.07      6.59 o 
   6  -2   6       25.97       27.21      3.91 o 
   7  -2   6       86.05       91.43      5.75 o 
   8  -2   6       74.79       80.59      5.65 o 
   9  -2   6       30.57       29.61      4.78 o 
  10  -2   6       25.45       21.96      5.09 o 
  -5  -1   6       65.07       55.11      6.46 o 
  -4  -1   6        5.57        1.68      3.54 o 
  -3  -1   6       11.77       11.21      3.60 o 
  -2  -1   6       80.40       87.08      5.31 o 
  -1  -1   6       30.56       30.79      3.63 o 
   0  -1   6      247.21      248.70      5.04 o 
   1  -1   6      490.45      457.39      9.20 o 
   2  -1   6      334.10      301.00      7.36 o 
   3  -1   6       24.98       17.52      2.36 o 
   4  -1   6      114.31      114.64      4.91 o 
   5  -1   6      341.61      380.66      8.76 o 
   6  -1   6       92.10       89.94      4.94 o 
   7  -1   6       12.58       16.06      3.14 o 
   8  -1   6       66.49       57.91      5.13 o 
   9  -1   6        9.17        9.79      3.20 o 
  10  -1   6       55.02       51.66      6.46 o 
  -6   0   6       45.40       37.50      6.03 o 
  -5   0   6       26.97       20.47      4.38 o 
  -4   0   6        2.26       -2.11      3.14 o 
  -3   0   6      108.71      120.29      6.00 o 
  -2   0   6      562.43      606.79     11.84 o 
  -1   0   6      179.95      175.68      6.21 o 
   0   0   6      193.51      175.64      4.12 o 
   1   0   6       91.77       91.30      3.98 o 
   2   0   6      761.34      764.58     10.94 o 
   3   0   6      163.80      140.33      5.03 o 
   4   0   6       77.72       86.46      4.13 o 
   5   0   6      209.52      238.22      6.87 o 
   6   0   6      138.82      153.59      6.03 o 
   7   0   6       18.80       21.03      3.39 o 
   8   0   6      168.64      178.91      8.08 o 
   9   0   6       75.69       76.80      6.28 o 
  10   0   6       63.90       60.86      6.65 o 
  -6   1   6       49.91       61.48      5.93 o 
  -5   1   6       33.19       32.40      4.88 o 
  -4   1   6      138.12      125.14      6.68 o 
  -3   1   6        5.39        7.08      2.52 o 
  -2   1   6      379.55      364.53      9.29 o 
  -1   1   6       14.29       15.87      2.39 o 
   0   1   6       29.33       32.81      2.22 o 
   1   1   6        1.68        0.00      1.77 o 
   2   1   6     1515.06     1523.12     14.91 o 
   3   1   6      187.89      168.13      5.13 o 
   4   1   6      440.98      464.38      8.67 o 
   5   1   6      270.61      297.03      7.49 o 
   6   1   6      669.41      643.76     11.84 o 
   7   1   6       78.45       85.40      4.91 o 
   8   1   6       84.79       74.50      5.19 o 
   9   1   6        7.20        2.49      3.51 o 
  10   1   6        7.95        4.13      3.82 o 
  -6   2   6       10.10       11.18      3.91 o 
  -5   2   6        1.00       -3.39      3.39 o 
  -4   2   6       21.79       26.97      3.67 o 
  -3   2   6        9.06        6.09      3.08 o 
  -2   2   6       86.09       96.74      4.85 o 
  -1   2   6      541.12      622.54     10.69 o 
   0   2   6      628.18      755.18     26.97 o 
   1   2   6      731.73      817.89     11.15 o 
   2   2   6     3105.21     3375.58     21.96 o 
   3   2   6      217.44      200.91      5.59 o 
   4   2   6      162.43      163.22      5.37 o 
   5   2   6        6.68        7.02      2.14 o 
   6   2   6       83.80       93.04      4.75 o 
   7   2   6       11.67       17.99      2.76 o 
   8   2   6        0.27       -0.71      2.70 o 
   9   2   6       30.16       37.47      4.82 o 
  10   2   6       50.03       53.22      6.06 o 
  -6   3   6        8.26        3.95      4.54 o 
  -5   3   6        1.17        8.29      3.14 o 
  -4   3   6      289.01      302.90      9.69 o 
  -3   3   6      172.74      179.07      7.18 o 
  -2   3   6      820.87      852.87     13.39 o 
  -1   3   6     1370.62     1528.06     16.68 o 
   0   3   6      427.84      476.86      6.85 o 
   1   3   6       10.22       10.35      2.24 o 
   2   3   6       71.97       86.33      3.79 o 
   3   3   6        2.38        1.55      1.74 o 
   4   3   6       15.76       15.04      2.27 o 
   5   3   6        2.55        3.70      2.02 o 
   6   3   6      272.91      269.75      7.98 o 
   7   3   6      341.61      362.58     10.03 o 
   8   3   6      128.71      131.32      6.93 o 
   9   3   6       45.60       50.30      5.34 o 
  10   3   6       39.07       31.41      5.19 o 
  -6   4   6       57.89       53.99      5.87 o 
  -5   4   6       94.75      114.70      7.08 o 
  -4   4   6      210.34      194.26      8.11 o 
  -3   4   6      281.26      289.91      8.76 o 
  -2   4   6       19.01       16.34      3.20 o 
  -1   4   6       97.60      115.10      5.13 o 
   0   4   6        0.96        0.42      1.33 o 
   1   4   6       76.14       79.93      3.98 o 
   2   4   6      520.04      535.77      9.35 o 
   3   4   6      180.51      140.89      5.09 o 
   4   4   6      652.93      650.10     10.81 o 
   5   4   6      420.70      433.28      9.63 o 
   6   4   6      275.87      291.34      8.39 o 
   7   4   6      169.27      170.49      7.24 o 
   8   4   6        1.32       -1.30      2.70 o 
   9   4   6        4.34       -0.28      3.70 o 
  10   4   6        3.76        9.48      3.57 o 
  -6   5   6       59.35       58.65      6.03 o 
  -5   5   6       49.36       51.07      5.31 o 
  -4   5   6       28.37       32.65      4.07 o 
  -3   5   6       25.44       27.00      3.88 o 
  -2   5   6      246.48      261.86      8.14 o 
  -1   5   6      807.96      897.07     13.67 o 
   0   5   6      667.85      705.04     27.85 o 
   1   5   6      272.62      284.20      7.39 o 
   2   5   6      411.74      405.48      8.73 o 
   3   5   6       21.68       18.08      2.61 o 
   4   5   6      137.76      139.02      5.62 o 
   5   5   6        1.84        4.26      1.99 o 
   6   5   6        4.76        0.65      2.76 o 
   7   5   6        3.22        6.06      2.86 o 
   8   5   6       33.97       34.86      4.72 o 
   9   5   6        5.48       12.77      3.95 o 
  -5   6   6       83.39       80.37      6.90 o 
  -4   6   6      170.62      158.87      7.80 o 
  -3   6   6      318.92      303.43      9.60 o 
  -2   6   6      429.81      437.26     10.72 o 
  -1   6   6      175.62      190.47      6.90 o 
   0   6   6       14.77       15.19      2.75 o 
   1   6   6      182.33      182.61      6.40 o 
   2   6   6       13.10       15.50      2.55 o 
   3   6   6        2.18        1.86      1.96 o 
   4   6   6       76.55       70.68      4.44 o 
   5   6   6       80.76       75.58      4.97 o 
   6   6   6      190.59      184.41      7.70 o 
   7   6   6       86.41       81.33      6.31 o 
   8   6   6      134.38      150.98      8.26 o 
   9   6   6       66.17       60.24      6.40 o 
  -5   7   6       79.27       75.90      6.87 o 
  -4   7   6      139.03      151.14      7.80 o 
  -3   7   6        2.99       -0.28      3.17 o 
  -2   7   6        1.40        3.39      2.55 o 
  -1   7   6       23.87       21.25      3.20 o 
   0   7   6        0.52        5.28      1.75 o 
   1   7   6        8.11        5.90      2.92 o 
   2   7   6      483.25      436.76     10.50 o 
   3   7   6      539.45      456.96     10.72 o 
   4   7   6      393.09      352.91     10.10 o 
   5   7   6       57.81       65.74      4.91 o 
   6   7   6      234.80      231.07      9.10 o 
   7   7   6       21.06       21.37      4.38 o 
   8   7   6       34.52       43.77      5.59 o 
  -4   8   6       19.74       22.18      4.29 o 
  -3   8   6        2.50       -2.89      3.26 o 
  -2   8   6       19.23       15.41      3.67 o 
  -1   8   6      108.44      127.15      6.49 o 
   0   8   6      246.23      252.67      7.92 o 
   1   8   6      216.68      190.41      7.86 o 
   2   8   6      161.84      146.85      6.71 o 
   3   8   6      134.06      117.12      6.18 o 
   4   8   6       56.83       52.22      4.78 o 
   5   8   6        9.73        7.89      3.57 o 
   6   8   6       88.77       83.20      6.21 o 
   7   8   6       35.44       40.91      5.62 o 
   8   8   6        0.73        0.00      3.70 o 
  -4   9   6       23.90       28.80      4.29 o 
  -3   9   6        3.95       11.06      4.01 o 
  -2   9   6       21.18       27.00      4.57 o 
  -1   9   6       88.01       81.98      6.28 o 
   0   9   6       57.24       55.05      3.69 o 
   1   9   6       79.29       75.21      5.56 o 
   2   9   6       28.88       30.20      3.79 o 
   3   9   6      234.53      192.61      8.88 o 
   4   9   6      250.62      245.18      9.32 o 
   5   9   6       17.12       22.06      3.91 o 
   6   9   6       33.22       34.48      4.72 o 
   7   9   6        5.19       11.00      3.60 o 
  -2  10   6       33.37       41.97      4.82 o 
  -1  10   6      147.50      154.12      7.83 o 
   0  10   6      158.45      172.44      7.32 o 
   1  10   6      279.25      249.31     10.41 o 
   2  10   6       88.03       86.61      6.52 o 
   3  10   6       52.21       60.14      5.06 o 
   4  10   6       14.04       14.04      4.16 o 
   5  10   6       10.25        8.88      3.82 o 
   0  11   6       29.43       26.87      3.50 o 
   1  11   6        3.50        1.34      3.95 o 
   2  11   6       19.27       24.60      4.35 o 
   3  11   6        4.55        4.41      4.32 o 
   0  -6   7       77.18       80.43      4.87 o 
   1  -6   7       19.15       19.60      4.32 o 
   2  -6   7       16.19       20.66      4.19 o 
   3  -6   7        0.35       -0.31      3.26 o 
   4  -6   7       11.65        4.72      3.98 o 
   5  -6   7        1.37        1.93      3.73 o 
   6  -6   7       18.58       16.12      4.50 o 
  -1  -5   7        8.11       13.39      3.48 o 
   0  -5   7       28.62       27.29      6.60 o 
   1  -5   7        4.35        3.51      2.86 o 
   2  -5   7       16.05       19.29      3.88 o 
   3  -5   7        1.23        7.02      2.39 o 
   4  -5   7       50.57       57.10      4.94 o 
   5  -5   7      142.06      150.24      7.74 o 
   6  -5   7       99.80       89.69      6.49 o 
   7  -5   7        9.99       10.35      4.29 o 
  -2  -4   7        0.25       -3.57      3.57 o 
  -1  -4   7        0.33        0.59      3.11 o 
   0  -4   7       68.04       70.28      4.03 o 
   1  -4   7       89.97       89.32      5.75 o 
   2  -4   7      258.50      252.41      9.26 o 
   3  -4   7      267.76      256.89      9.13 o 
   4  -4   7       81.71       76.55      5.41 o 
   5  -4   7       61.33       61.57      5.03 o 
   6  -4   7       98.96      112.93      6.49 o 
   7  -4   7        3.22        3.26      3.29 o 
   8  -4   7       13.80       12.83      4.07 o 
  -3  -3   7       37.91       38.77      5.44 o 
  -2  -3   7      105.93      104.66      6.87 o 
  -1  -3   7       88.70       97.49      6.34 o 
   0  -3   7      643.11      614.16      9.63 o 
   1  -3   7      203.93      203.83      7.89 o 
   2  -3   7       46.10       39.55      3.98 o 
   3  -3   7        9.22        4.29      3.01 o 
   4  -3   7        1.30        3.67      2.61 o 
   5  -3   7       50.25       40.60      4.57 o 
   6  -3   7      122.25      125.42      6.52 o 
   7  -3   7       12.38       23.46      3.60 o 
   8  -3   7        3.12        3.29      3.48 o 
   9  -3   7       11.44        9.88      4.50 o 
  -4  -2   7       31.35       19.76      4.97 o 
  -3  -2   7      247.84      237.22      9.94 o 
  -2  -2   7      196.73      173.75      8.05 o 
  -1  -2   7      145.59      139.80      6.87 o 
   0  -2   7       19.55       17.91      2.47 o 
   1  -2   7        2.16       -0.65      2.17 o 
   2  -2   7        2.19        3.29      2.30 o 
   3  -2   7      191.84      164.09      6.56 o 
   4  -2   7      404.94      364.78      9.54 o 
   5  -2   7       68.64       67.07      4.85 o 
   6  -2   7      123.95      120.10      6.00 o 
   7  -2   7       14.74       11.68      3.32 o 
   8  -2   7       10.67       10.66      3.45 o 
   9  -2   7        0.52        2.49      3.70 o 
  -4  -1   7       72.21       72.57      6.15 o 
  -3  -1   7      216.67      201.50      9.13 o 
  -2  -1   7      135.70      145.36      7.39 o 
  -1  -1   7       25.78       17.71      3.57 o 
   0  -1   7      116.12      120.67      4.07 o 
   1  -1   7      200.39      199.42      7.05 o 
   2  -1   7      661.46      623.22     11.71 o 
   3  -1   7       48.44       42.87      3.70 o 
   4  -1   7      199.82      190.65      6.83 o 
   5  -1   7        0.52       -0.19      2.24 o 
   6  -1   7        0.52       -2.55      2.55 o 
   7  -1   7        6.96       11.49      3.26 o 
   8  -1   7       62.59       59.71      5.25 o 
   9  -1   7        4.34        7.46      3.67 o 
  10  -1   7      103.28      108.51      7.89 o 
  -5   0   7       61.04       62.91      6.56 o 
  -4   0   7       63.54       59.55      6.24 o 
  -3   0   7      133.74      138.03      7.08 o 
  -2   0   7       74.73       78.01      5.09 o 
  -1   0   7       63.35       62.60      4.50 o 
   0   0   7       46.56       44.81      2.71 o 
   1   0   7       55.20       48.06      3.63 o 
   2   0   7      110.98      126.25      5.09 o 
   3   0   7      125.80      134.02      5.28 o 
   4   0   7       54.59       50.36      3.60 o 
   5   0   7       75.48       78.44      4.44 o 
   6   0   7      243.30      240.67      8.02 o 
   7   0   7      184.73      203.08      7.83 o 
   8   0   7      238.58      254.22      9.16 o 
   9   0   7        5.57        2.33      3.79 o 
  10   0   7       62.99       67.23      6.52 o 
  -5   1   7       28.27       35.57      4.91 o 
  -4   1   7       18.80       15.38      4.26 o 
  -3   1   7       45.20       33.05      4.47 o 
  -2   1   7       37.39       33.18      3.91 o 
  -1   1   7       35.41       31.28      3.42 o 
   0   1   7       31.39       35.88      2.31 o 
   1   1   7        2.31        1.71      2.24 o 
   2   1   7      985.14      968.56     13.23 o 
   3   1   7       98.69       93.32      4.38 o 
   4   1   7      640.37      644.47     10.97 o 
   5   1   7      847.02      881.11     13.58 o 
   6   1   7      233.53      241.82      7.74 o 
   7   1   7       28.48       35.17      4.01 o 
   8   1   7       28.10       27.77      3.91 o 
   9   1   7        0.19        3.14      3.20 o 
  10   1   7       42.85       50.61      5.72 o 
  -5   2   7       24.13       22.27      4.91 o 
  -4   2   7        0.48        1.15      2.83 o 
  -3   2   7       35.74       32.34      4.10 o 
  -2   2   7       23.41       30.41      3.20 o 
  -1   2   7      236.34      256.55      7.64 o 
   0   2   7      180.58      196.89      6.03 o 
   1   2   7      464.62      493.55      9.63 o 
   2   2   7      851.34     1006.27     13.27 o 
   3   2   7      446.71      477.55      9.16 o 
   4   2   7       39.39       50.55      3.70 o 
   5   2   7       44.60       45.73      3.76 o 
   6   2   7       25.52       27.71      3.79 o 
   7   2   7       39.62       37.75      4.47 o 
   8   2   7       71.86       88.07      5.69 o 
   9   2   7       24.76       23.49      4.78 o 
  10   2   7       62.45       82.57      6.49 o 
  -5   3   7       57.00       54.86      5.53 o 
  -4   3   7        7.06        4.54      3.70 o 
  -3   3   7       73.14       71.36      5.72 o 
  -2   3   7      120.49       97.83      5.62 o 
  -1   3   7       99.38      107.40      5.31 o 
   0   3   7      108.67      114.90      8.03 o 
   1   3   7      109.20      121.03      5.22 o 
   2   3   7      374.59      434.28      8.85 o 
   3   3   7      185.00      211.03      6.49 o 
   4   3   7      163.73      163.38      5.75 o 
   5   3   7      393.03      372.61      9.01 o 
   6   3   7      274.60      271.96      8.29 o 
   7   3   7      185.27      190.69      7.61 o 
   8   3   7       43.85       37.47      4.66 o 
   9   3   7        2.64        4.07      3.23 o 
  10   3   7       34.81       26.10      4.94 o 
  -5   4   7       31.87       29.42      5.19 o 
  -4   4   7       17.43       13.42      4.07 o 
  -3   4   7       13.17       11.90      3.45 o 
  -2   4   7      137.04      141.29      6.56 o 
  -1   4   7      564.13      595.39     11.90 o 
   0   4   7      130.99      163.49     13.75 o 
   1   4   7      849.32      922.95     13.45 o 
   2   4   7      900.21     1015.44     13.82 o 
   3   4   7      929.20      984.15     13.61 o 
   4   4   7      399.04      387.24      8.95 o 
   5   4   7        2.30        1.15      1.90 o 
   6   4   7        0.53        7.18      2.45 o 
   7   4   7        1.07        3.08      2.67 o 
   8   4   7        5.93       11.68      3.51 o 
   9   4   7        0.62       -3.29      3.29 o 
  10   4   7       21.81       18.36      5.13 o 
  -5   5   7       99.29       88.45      6.93 o 
  -4   5   7      103.99      108.39      7.02 o 
  -3   5   7      202.86      189.72      8.33 o 
  -2   5   7      528.63      545.77     12.58 o 
  -1   5   7      760.92      820.93     14.26 o 
   0   5   7      228.14      256.09      9.51 o 
   1   5   7      222.23      253.56      7.52 o 
   2   5   7      254.93      262.36      7.52 o 
   3   5   7       56.96       49.74      3.63 o 
   4   5   7       47.77       43.71      3.63 o 
   5   5   7       79.47       93.14      5.06 o 
   6   5   7        7.56        7.86      2.89 o 
   7   5   7      125.88      123.21      6.93 o 
   8   5   7      121.80      126.56      7.46 o 
   9   5   7       14.73       24.79      4.16 o 
  -5   6   7      182.46      150.42      9.32 o 
  -4   6   7      266.48      268.48     10.62 o 
  -3   6   7        9.61       10.66      3.95 o 
  -2   6   7        9.27       10.13      3.20 o 
  -1   6   7      222.04      243.06      8.23 o 
   0   6   7        0.59        2.33      3.37 o 
   1   6   7       10.83       12.86      2.67 o 
   2   6   7        0.72       -1.18      2.17 o 
   3   6   7        1.68        2.80      2.05 o 
   4   6   7      228.34      198.11      7.18 o 
   5   6   7      159.94      146.01      6.52 o 
   6   6   7      215.75      205.26      8.48 o 
   7   6   7      151.86      146.51      7.86 o 
   8   6   7       63.99       51.57      6.28 o 
   9   6   7        6.60        9.29      4.10 o 
  -4   7   7       27.71       18.30      5.00 o 
  -3   7   7        1.39        0.87      3.29 o 
  -2   7   7        4.13        6.37      3.39 o 
  -1   7   7      279.03      282.36      9.48 o 
   0   7   7      151.21      161.70      5.02 o 
   1   7   7       48.34       51.51      4.26 o 
   2   7   7      140.06      144.46      6.49 o 
   3   7   7       94.55       99.72      5.59 o 
   4   7   7      132.36      121.22      6.21 o 
   5   7   7       64.60       57.69      4.75 o 
   6   7   7        8.58        5.00      3.36 o 
   7   7   7       49.73       50.14      5.34 o 
   8   7   7       35.65       38.83      5.44 o 
  -4   8   7       77.66       73.35      6.99 o 
  -3   8   7      127.36      119.23      7.86 o 
  -2   8   7       30.74       30.94      4.44 o 
  -1   8   7      156.44      168.38      7.61 o 
   0   8   7       14.84       12.34      2.57 o 
   1   8   7        0.35       -2.92      2.92 o 
   2   8   7        6.39        8.23      2.95 o 
   3   8   7       35.82       32.93      3.82 o 
   4   8   7      145.01      118.36      6.80 o 
   5   8   7      112.41      106.22      6.71 o 
   6   8   7       82.10       78.57      6.43 o 
   7   8   7      134.97      140.67      8.36 o 
   8   8   7       60.53       61.29      6.77 o 
  -3   9   7       42.21       50.14      5.75 o 
  -2   9   7        3.74        3.45      3.04 o 
  -1   9   7        3.93        6.18      3.57 o 
   0   9   7        3.90        5.81      2.23 o 
   1   9   7      155.48      143.71      7.39 o 
   2   9   7      141.13      133.15      7.15 o 
   3   9   7      271.93      263.19      9.63 o 
   4   9   7      245.43      253.22      9.57 o 
   5   9   7      146.34      131.97      7.89 o 
   6   9   7        9.38        6.37      4.01 o 
   7   9   7        4.74        3.11      4.07 o 
  -2  10   7       37.52       39.42      6.31 o 
  -1  10   7      138.30      159.15      8.64 o 
   0  10   7      106.21      111.79      5.23 o 
   1  10   7      201.51      194.76      9.13 o 
   2  10   7       35.65       29.76      4.97 o 
   3  10   7        7.83       11.40      3.29 o 
   4  10   7        7.17        3.82      3.57 o 
   5  10   7        0.15       -3.32      3.39 o 
   1  11   7        4.16        3.08      3.88 o 
   2  11   7        0.95        0.34      3.23 o 
   3  11   7        4.28        8.95      3.88 o 
   1  -5   8        0.28        4.63      3.67 o 
   2  -5   8        4.47       -0.65      3.11 o 
   3  -5   8        4.21        4.72      3.42 o 
   4  -5   8       58.97       59.55      5.75 o 
   5  -5   8       69.38       64.46      6.40 o 
   6  -5   8       97.26      101.25      7.30 o 
  -1  -4   8        3.19        8.08      3.79 o 
   0  -4   8       24.01       16.79      3.38 o 
   1  -4   8       86.71       83.51      6.77 o 
   2  -4   8       87.19       77.73      6.12 o 
   3  -4   8      127.62      131.54      7.49 o 
   4  -4   8       67.19       56.67      5.59 o 
   5  -4   8      142.12      142.04      7.61 o 
   6  -4   8       36.27       31.19      4.75 o 
   7  -4   8        0.63       -0.31      3.57 o 
   8  -4   8        6.07        0.68      4.54 o 
  -2  -3   8       17.03       14.07      4.63 o 
  -1  -3   8       45.89       31.16      5.37 o 
   0  -3   8       68.27       69.51      4.01 o 
   1  -3   8       91.87       81.55      5.90 o 
   2  -3   8      169.79      153.44      7.52 o 
   3  -3   8      113.42      101.65      6.06 o 
   4  -3   8       17.34       16.28      3.51 o 
   5  -3   8       11.49       12.21      3.17 o 
   6  -3   8       47.62       54.18      5.25 o 
   7  -3   8        7.20        8.29      3.45 o 
   8  -3   8       37.98       34.45      5.25 o 
  -3  -2   8       86.83       81.36      7.33 o 
  -2  -2   8       33.91       31.38      4.57 o 
  -1  -2   8       14.16       17.09      3.82 o 
   0  -2   8      189.83      179.34      5.57 o 
   1  -2   8      303.10      302.49      9.72 o 
   2  -2   8      162.74      150.67      6.87 o 
   3  -2   8       60.65       56.11      4.54 o 
   4  -2   8        2.03        3.79      2.76 o 
   5  -2   8       84.21       86.36      5.47 o 
   6  -2   8      141.58      125.73      6.77 o 
   7  -2   8        2.80        4.97      3.29 o 
   8  -2   8       14.21       16.78      3.29 o 
   9  -2   8        0.50        4.60      3.26 o 
  -3  -1   8       68.75       70.49      6.28 o 
  -2  -1   8      178.08      178.29      8.48 o 
  -1  -1   8      234.39      208.30      8.82 o 
   0  -1   8      278.82      260.97      9.89 o 
   1  -1   8       29.82       27.31      3.85 o 
   2  -1   8       30.05       23.77      3.67 o 
   3  -1   8        1.87        3.04      2.14 o 
   4  -1   8        4.20        6.56      2.83 o 
   5  -1   8       13.26       12.71      2.92 o 
   6  -1   8      142.92      141.48      6.77 o 
   7  -1   8        1.84       -1.83      3.04 o 
   8  -1   8       39.50       57.50      5.06 o 
   9  -1   8       14.33       16.65      3.91 o 
  -4   0   8       20.47       25.29      4.38 o 
  -3   0   8       95.78       89.97      6.96 o 
  -2   0   8      235.78      232.35      9.13 o 
  -1   0   8       18.55       23.73      3.91 o 
   0   0   8        4.46        3.07      2.87 o 
   1   0   8        4.99        2.36      2.52 o 
   2   0   8       36.42       37.81      3.48 o 
   3   0   8      195.82      186.40      6.96 o 
   4   0   8       18.40       16.62      2.55 o 
   5   0   8      179.82      202.46      7.24 o 
   6   0   8      254.86      244.09      8.20 o 
   7   0   8       39.75       41.26      4.19 o 
   8   0   8       38.34       30.66      4.63 o 
   9   0   8       17.57        9.13      4.47 o 
  10   0   8       35.29       34.67      5.78 o 
  -4   1   8       15.65       19.79      4.04 o 
  -3   1   8       50.22       55.98      5.53 o 
  -2   1   8       24.69       29.58      3.82 o 
  -1   1   8      171.99      187.02      7.42 o 
   0   1   8       86.95       87.69      4.38 o 
   1   1   8       87.97       84.19      4.91 o 
   2   1   8      229.89      217.59      7.18 o 
   3   1   8      428.30      401.78      9.51 o 
   4   1   8       28.83       27.68      3.32 o 
   5   1   8        2.17        4.32      2.33 o 
   6   1   8       87.23       96.59      5.53 o 
   7   1   8       69.11       70.80      5.19 o 
   8   1   8       15.99       14.97      4.16 o 
   9   1   8       24.60       24.48      5.25 o 
  10   1   8       44.49       49.55      6.18 o 
  -4   2   8       59.13       61.64      5.59 o 
  -3   2   8      229.86      226.57      9.57 o 
  -2   2   8      125.67      133.37      7.08 o 
  -1   2   8      166.33      165.30      7.27 o 
   0   2   8       35.95       37.18      2.60 o 
   1   2   8        0.89        4.16      2.42 o 
   2   2   8       25.05       27.25      3.23 o 
   3   2   8      115.60      109.07      5.44 o 
   4   2   8        2.30        4.04      2.24 o 
   5   2   8      149.31      160.49      6.15 o 
   6   2   8      228.62      251.33      8.61 o 
   7   2   8      418.69      474.94     11.93 o 
   8   2   8       82.57       79.50      6.28 o 
   9   2   8       29.67       46.69      5.31 o 
  10   2   8       59.80       60.46      6.24 o 
  -4   3   8       22.94       24.60      3.98 o 
  -3   3   8      138.59      119.36      7.58 o 
  -2   3   8       62.30       61.51      5.09 o 
  -1   3   8        2.03        3.23      3.01 o 
   0   3   8       20.10       16.78      2.44 o 
   1   3   8       41.24       42.37      3.82 o 
   2   3   8      170.74      181.40      6.83 o 
   3   3   8      931.57     1054.36     14.91 o 
   4   3   8     1056.27     1133.30     15.50 o 
   5   3   8      444.01      488.80     10.90 o 
   6   3   8      143.38      185.25      7.11 o 
   7   3   8      215.28      238.78      8.54 o 
   8   3   8        6.29        6.46      2.95 o 
   9   3   8       14.24       20.13      4.44 o 
  10   3   8        3.18        0.34      4.38 o 
  -4   4   8        7.50        5.13      4.23 o 
  -3   4   8       14.95       12.33      3.91 o 
  -2   4   8        5.88       13.39      3.01 o 
  -1   4   8      168.62      192.33      7.74 o 
   0   4   8      617.78      637.45     24.74 o 
   1   4   8      913.54      968.53     15.13 o 
   2   4   8      729.78      841.53     13.92 o 
   3   4   8      261.36      316.54      8.76 o 
   4   4   8       76.90       73.01      4.82 o 
   5   4   8       24.19       24.36      3.45 o 
   6   4   8       30.30       36.25      4.10 o 
   7   4   8        5.98        4.97      3.29 o 
   8   4   8        3.73        1.09      3.48 o 
   9   4   8        4.82        2.45      3.88 o 
  -4   5   8        9.71       17.65      4.38 o 
  -3   5   8      165.37      160.55      8.23 o 
  -2   5   8      202.19      199.73      8.23 o 
  -1   5   8      525.06      538.69     12.33 o 
   0   5   8      126.66      130.06      4.43 o 
   1   5   8        1.49        5.28      2.92 o 
   2   5   8        1.91        1.43      2.45 o 
   3   5   8        0.43       -0.40      2.58 o 
   4   5   8       67.86       60.08      4.50 o 
   5   5   8      100.92       93.35      5.47 o 
   6   5   8        9.04        9.97      3.08 o 
   7   5   8       80.62       73.57      5.75 o 
   8   5   8       88.54      100.34      6.90 o 
   9   5   8       23.08       22.74      4.82 o 
  -4   6   8       45.58       42.09      5.93 o 
  -3   6   8       48.53       42.84      5.28 o 
  -2   6   8       28.83       32.00      4.60 o 
  -1   6   8        2.26        1.03      3.48 o 
   0   6   8        1.12        2.48      2.05 o 
   1   6   8       21.00       24.70      3.54 o 
   2   6   8      357.60      366.27      9.79 o 
   3   6   8      506.12      463.08     11.06 o 
   4   6   8      155.27      138.65      6.40 o 
   5   6   8      124.89      117.74      6.46 o 
   6   6   8        1.07        3.04      2.76 o 
   7   6   8       24.78       18.48      4.72 o 
   8   6   8       27.05       37.65      4.63 o 
   9   6   8       13.63       11.77      4.35 o 
  -3   7   8       14.57       19.45      4.50 o 
  -2   7   8        1.49        5.53      3.29 o 
  -1   7   8      190.63      214.14      8.33 o 
   0   7   8      213.47      210.27      5.95 o 
   1   7   8      308.21      280.03      9.29 o 
   2   7   8       77.21       69.68      4.97 o 
   3   7   8       58.97       48.68      4.69 o 
   4   7   8        2.60        2.21      2.58 o 
   5   7   8        0.30        1.27      2.58 o 
   6   7   8        1.31        1.93      3.14 o 
   7   7   8      108.68      115.66      7.11 o 
   8   7   8       45.46       43.71      5.69 o 
  -3   8   8       31.77       27.40      5.28 o 
  -2   8   8       16.77        5.28      4.69 o 
  -1   8   8      105.81       99.91      6.65 o 
   0   8   8       37.26       38.38      3.38 o 
   1   8   8       45.19       42.81      4.63 o 
   2   8   8        0.31        2.08      2.73 o 
   3   8   8       47.81       39.08      4.50 o 
   4   8   8       90.17       78.04      6.00 o 
   5   8   8      149.46      121.53      7.58 o 
   6   8   8       62.12       60.30      6.03 o 
   7   8   8      110.87      124.51      8.02 o 
  -2   9   8        8.13        6.71      4.54 o 
  -1   9   8      147.37      160.83      8.64 o 
   0   9   8       74.52       84.99     15.16 o 
   1   9   8      197.21      196.12      9.01 o 
   2   9   8       48.64       48.12      5.06 o 
   3   9   8       58.54       48.93      5.47 o 
   4   9   8       88.40       73.72      6.21 o 
   5   9   8       11.67        7.36      3.70 o 
   6   9   8        7.74        0.65      3.76 o 
  -1  10   8       78.97       74.03      7.05 o 
   0  10   8       15.47       18.24      7.25 o 
   1  10   8       11.68        9.63      4.16 o 
   2  10   8        1.05        4.44      3.42 o 
   3  10   8       16.10       13.39      4.13 o 
   4  10   8        6.39        1.30      3.63 o 
   5  10   8       30.42       26.47      4.57 o 
   1  -4   9       42.04       39.14      5.00 o 
   2  -4   9       13.18       10.19      4.10 o 
   3  -4   9       36.87       33.74      5.13 o 
   4  -4   9        1.00        0.00      2.92 o 
   5  -4   9       26.86        9.41      5.19 o 
   6  -4   9       57.67       56.39      6.43 o 
   0  -3   9        4.23        6.01      2.55 o 
   1  -3   9       55.72       50.55      5.28 o 
   2  -3   9        1.32        2.39      3.23 o 
   3  -3   9       80.88       87.20      6.15 o 
   4  -3   9       63.60       58.53      5.44 o 
   5  -3   9      116.19      107.92      7.08 o 
   6  -3   9      119.96      121.44      7.36 o 
   7  -3   9        3.04        0.00      3.54 o 
   8  -3   9        0.90        1.03      3.63 o 
  -1  -2   9       23.08       30.76      4.44 o 
   0  -2   9       19.67       27.53      3.96 o 
   1  -2   9       82.07       69.90      6.09 o 
   2  -2   9      132.88      103.76      6.83 o 
   3  -2   9      192.70      182.20      8.20 o 
   4  -2   9      120.12      102.43      6.59 o 
   5  -2   9        2.52        1.09      2.98 o 
   6  -2   9        0.47        0.87      3.54 o 
   7  -2   9        0.28       -0.59      3.11 o 
   8  -2   9       13.35       13.27      4.19 o 
  -2  -1   9       57.03       49.40      6.09 o 
  -1  -1   9       26.68       31.87      4.88 o 
   0  -1   9        7.84       11.53      2.38 o 
   1  -1   9      186.77      170.37      7.61 o 
   2  -1   9       99.21       95.06      6.09 o 
   3  -1   9       21.21       21.81      3.39 o 
   4  -1   9        4.70        7.77      2.30 o 
   5  -1   9       28.41       27.68      3.60 o 
   6  -1   9       66.70       62.66      5.25 o 
   7  -1   9       61.48       59.18      5.59 o 
   8  -1   9       69.92       95.75      6.59 o 
   9  -1   9       25.38       18.73      4.94 o 
  -2   0   9       12.26        9.82      3.67 o 
  -1   0   9       55.80       55.95      5.47 o 
   0   0   9       45.49       45.35      3.22 o 
   1   0   9       58.04       63.90      5.13 o 
   2   0   9      207.21      202.18      8.02 o 
   3   0   9      157.60      143.19      6.87 o 
   4   0   9       42.89       46.51      3.95 o 
   5   0   9      231.49      205.78      8.20 o 
   6   0   9       65.21       67.41      5.28 o 
   7   0   9       17.75       13.86      3.73 o 
   8   0   9        0.78       -3.57      3.57 o 
   9   0   9        7.43        3.23      4.54 o 
  -3   1   9       42.25       47.44      5.69 o 
  -2   1   9       46.02       51.76      5.56 o 
  -1   1   9      250.22      280.28      9.72 o 
   0   1   9      129.28      133.25      4.91 o 
   1   1   9      236.62      244.74      8.29 o 
   2   1   9      132.75      124.27      6.49 o 
   3   1   9      263.16      238.19      8.05 o 
   4   1   9      124.61      103.05      6.12 o 
   5   1   9       26.78       23.05      3.57 o 
   6   1   9        4.11        5.16      3.20 o 
   7   1   9        6.59        6.87      3.54 o 
   8   1   9       21.53       27.28      4.82 o 
   9   1   9       78.14       92.48      6.74 o 
  -3   2   9       79.82       70.52      7.05 o 
  -2   2   9       51.94       49.52      5.22 o 
  -1   2   9      191.56      192.83      8.14 o 
   0   2   9      116.96      119.23      4.56 o 
   1   2   9        3.35        0.93      3.01 o 
   2   2   9        2.05        2.02      2.64 o 
   3   2   9      103.07      107.49      5.69 o 
   4   2   9        6.22        7.95      3.14 o 
   5   2   9      127.58      125.14      6.06 o 
   6   2   9      233.71      266.61      8.85 o 
   7   2   9      262.78      281.00     10.13 o 
   8   2   9       91.33      101.56      6.93 o 
   9   2   9       58.33       54.77      6.00 o 
  -3   3   9       39.02       31.44      5.16 o 
  -2   3   9       50.44       46.57      5.41 o 
  -1   3   9      109.82      108.86      6.77 o 
   0   3   9       57.15       55.44      3.57 o 
   1   3   9       57.99       72.51      5.16 o 
   2   3   9       49.30       49.36      4.41 o 
   3   3   9      724.04      802.01     14.26 o 
   4   3   9       97.78       86.77      5.41 o 
   5   3   9      182.30      215.57      7.83 o 
   6   3   9      104.36      110.25      5.90 o 
   7   3   9       33.21       31.50      4.38 o 
   8   3   9        3.33        2.55      3.29 o 
   9   3   9        0.51        2.52      3.01 o 
  -3   4   9       83.07       89.81      7.11 o 
  -2   4   9      143.10      147.38      7.86 o 
  -1   4   9      176.95      193.57      8.36 o 
   0   4   9      163.88      183.78      5.57 o 
   1   4   9       10.17       13.76      3.26 o 
   2   4   9       46.58       51.79      4.32 o 
   3   4   9      123.95      119.98      6.15 o 
   4   4   9       19.24       25.04      3.60 o 
   5   4   9        1.96        0.47      2.55 o 
   6   4   9        5.24        9.35      3.20 o 
   7   4   9       91.02       89.50      6.06 o 
   8   4   9       60.64       76.70      6.43 o 
   9   4   9       30.91       41.04      5.56 o 
  -3   5   9       34.45       33.89      5.09 o 
  -2   5   9        6.95        0.31      4.01 o 
  -1   5   9        8.87       10.13      3.36 o 
   0   5   9        7.24        9.06      2.41 o 
   1   5   9        6.90       -0.50      3.57 o 
   2   5   9       15.08       12.52      3.26 o 
   3   5   9      184.14      188.01      7.67 o 
   4   5   9       65.19       57.57      4.91 o 
   5   5   9      178.83      156.36      7.36 o 
   6   5   9      141.43      127.68      7.18 o 
   7   5   9      180.50      182.55      8.82 o 
   8   5   9       33.67       35.76      4.94 o 
   9   5   9        3.02       -4.63      4.63 o 
  -3   6   9        2.84        0.68      3.91 o 
  -2   6   9        5.06       10.19      3.42 o 
  -1   6   9      105.72      117.62      7.18 o 
   0   6   9      283.29      285.40     15.50 o 
   1   6   9       85.41       94.13      6.24 o 
   2   6   9       66.34       84.59      5.44 o 
   3   6   9      148.00      147.13      7.05 o 
   4   6   9      151.66      138.49      6.99 o 
   5   6   9      101.09       86.24      5.84 o 
   6   6   9        1.77        0.28      3.45 o 
   7   6   9       40.34       44.86      5.47 o 
   8   6   9        3.06        5.69      3.60 o 
  -2   7   9       23.86       33.52      4.94 o 
  -1   7   9       80.62       86.33      6.46 o 
   0   7   9       53.79       51.74      3.59 o 
   1   7   9        5.79        3.20      3.20 o 
   2   7   9        0.97       -1.83      2.92 o 
   3   7   9       99.05       92.83      6.18 o 
   4   7   9       92.27       74.56      5.87 o 
   5   7   9      166.13      134.74      7.39 o 
   6   7   9       21.84       14.35      3.95 o 
   7   7   9       85.87       91.74      7.02 o 
   8   7   9       28.00       30.04      4.91 o 
  -2   8   9        1.64        1.71      3.73 o 
  -1   8   9        2.13        2.55      3.85 o 
   0   8   9       53.56       52.31      4.04 o 
   1   8   9      127.92      126.60      7.42 o 
   2   8   9      197.49      205.41      8.57 o 
   3   8   9      278.60      243.72      9.38 o 
   4   8   9      256.89      219.45      9.51 o 
   5   8   9       96.51       81.80      6.59 o 
   6   8   9        3.68        7.74      3.14 o 
   7   8   9        2.67       -0.65      3.70 o 
  -1   9   9       90.85      102.92      7.42 o 
   0   9   9      191.22      191.21      6.66 o 
   1   9   9      194.68      179.47      9.13 o 
   2   9   9       70.77       76.17      6.34 o 
   3   9   9        0.30        3.36      2.98 o 
   4   9   9        7.67        3.42      3.63 o 
   5   9   9        2.87       -1.62      3.36 o 
   6   9   9       14.61       20.16      3.85 o 
   1  10   9        2.58        1.37      4.13 o 
   2  10   9        0.25        7.36      3.14 o 
   3  10   9        4.72        3.36      4.16 o 
   4  10   9       20.39       23.11      4.66 o 
   2  -3  10       21.30       21.87      4.47 o 
   3  -3  10       22.62       27.34      4.88 o 
   4  -3  10        8.85        5.62      4.13 o 
   5  -3  10       16.38       22.99      3.88 o 
   6  -3  10       20.50       15.69      4.38 o 
   1  -2  10       48.77       54.18      5.81 o 
   2  -2  10       20.31       19.98      4.57 o 
   3  -2  10        2.58        1.24      3.36 o 
   4  -2  10        1.53        5.50      3.01 o 
   5  -2  10       36.98       32.46      4.50 o 
   6  -2  10       70.94       65.15      6.37 o 
   7  -2  10       30.66       24.54      4.85 o 
   0  -1  10        1.06       -1.35      2.61 o 
   1  -1  10        1.06        4.01      3.32 o 
   2  -1  10        3.74       11.84      3.23 o 
   3  -1  10      106.20      102.33      6.77 o 
   4  -1  10       67.52       71.55      5.56 o 
   5  -1  10      150.10      135.29      7.95 o 
   6  -1  10       54.77       56.76      5.65 o 
   7  -1  10       43.18       47.31      5.03 o 
   8  -1  10        6.79        6.00      4.32 o 
  -1   0  10       24.99       27.68      5.03 o 
   0   0  10        2.55        0.90      2.64 o 
   1   0  10       96.22       70.09      6.15 o 
   2   0  10      119.32      111.96      6.83 o 
   3   0  10      327.21      325.08     10.50 o 
   4   0  10       36.30       33.27      4.57 o 
   5   0  10       26.65       26.06      4.07 o 
   6   0  10       22.28       19.88      4.23 o 
   7   0  10       10.38       10.47      3.11 o 
   8   0  10        1.80        6.40      3.45 o 
  -1   1  10       76.55       76.21      6.65 o 
   0   1  10       40.48       35.04      3.34 o 
   1   1  10       47.11       45.79      5.03 o 
   2   1  10        5.38        8.54      3.11 o 
   3   1  10      138.45      149.37      7.05 o 
   4   1  10        8.88       13.20      2.95 o 
   5   1  10       25.88       29.54      3.79 o 
   6   1  10       26.11       22.74      4.07 o 
   7   1  10       98.95      102.77      6.62 o 
   8   1  10       28.19       34.79      5.09 o 
   9   1  10       36.80       45.14      5.87 o 
  -2   2  10        9.30        7.80      4.47 o 
  -1   2  10        6.75        8.39      3.91 o 
   0   2  10        2.15        0.01      2.71 o 
   1   2  10       83.04       84.56      5.96 o 
   2   2  10      119.20      128.24      6.96 o 
   3   2  10      358.74      351.14     10.53 o 
   4   2  10      230.02      215.38      8.42 o 
   5   2  10       94.02       85.43      5.72 o 
   6   2  10       63.93       75.30      5.44 o 
   7   2  10       30.89       29.54      4.54 o 
   8   2  10       11.30        8.26      4.01 o 
   9   2  10        2.30        0.34      4.01 o 
  -2   3  10       28.11       36.75      5.25 o 
  -1   3  10       83.22       83.35      6.34 o 
   0   3  10      367.73      375.36     13.36 o 
   1   3  10      352.54      363.10     11.21 o 
   2   3  10      313.34      322.00     10.22 o 
   3   3  10       87.09       88.73      6.31 o 
   4   3  10        6.81        8.23      3.20 o 
   5   3  10        0.67        2.30      2.55 o 
   6   3  10       24.96       32.53      3.88 o 
   7   3  10        3.58        6.24      3.45 o 
   8   3  10       26.74       28.12      4.57 o 
   9   3  10       14.80        8.33      5.41 o 
  -2   4  10      157.52      135.33      8.79 o 
  -1   4  10      186.76      160.15      8.79 o 
   0   4  10      137.43      130.79      5.41 o 
   1   4  10        3.20        5.09      3.42 o 
   2   4  10        2.45        6.68      3.04 o 
   3   4  10       28.77       37.50      4.47 o 
   4   4  10        7.87       11.34      3.36 o 
   5   4  10       71.40       61.95      5.13 o 
   6   4  10       84.84       83.91      5.75 o 
   7   4  10       56.96       66.85      5.47 o 
   8   4  10      105.10      111.09      7.55 o 
   9   4  10       37.34       28.67      5.81 o 
  -2   5  10       28.17       22.59      4.69 o 
  -1   5  10        9.26        7.15      3.54 o 
   0   5  10       22.47       25.29      3.04 o 
   1   5  10       25.55       17.21      4.32 o 
   2   5  10       51.69       57.29      5.19 o 
   3   5  10      225.00      242.97      8.88 o 
   4   5  10      124.19      133.27      7.21 o 
   5   5  10      219.34      204.01      8.88 o 
   6   5  10       17.87       25.54      3.91 o 
   7   5  10        8.36        8.85      4.01 o 
   8   5  10       32.66       29.26      5.41 o 
  -1   6  10       34.65       36.66      5.25 o 
   0   6  10       90.62       89.36      9.38 o 
   1   6  10       50.88       49.21      5.19 o 
   2   6  10       76.29       92.52      6.21 o 
   3   6  10      130.03      148.84      7.58 o 
   4   6  10        6.62        9.44      3.60 o 
   5   6  10        3.30        7.77      3.23 o 
   6   6  10       34.76       37.62      4.85 o 
   7   6  10       56.87       55.05      5.78 o 
   8   6  10      100.86      121.07      8.17 o 
  -1   7  10       10.79        9.94      3.98 o 
   0   7  10       96.45       97.03      5.12 o 
   1   7  10        4.52        6.52      3.54 o 
   2   7  10        2.41       -3.73      3.85 o 
   3   7  10       68.95       72.94      5.65 o 
   4   7  10       95.42       90.53      6.90 o 
   5   7  10      205.66      181.09      8.98 o 
   6   7  10      193.34      182.95      8.76 o 
   7   7  10      106.51      122.56      7.83 o 
   0   8  10      139.62      150.15      9.71 o 
   1   8  10      128.28      127.03      7.92 o 
   2   8  10      108.07      106.03      7.24 o 
   3   8  10      158.17      173.16      8.79 o 
   4   8  10      128.65      114.57      7.36 o 
   5   8  10       31.54       21.62      5.06 o 
   6   8  10        2.33        2.30      3.70 o 
   1   9  10       15.54       11.84      4.88 o 
   2   9  10        5.51        3.63      3.76 o 
   3   9  10        8.09       16.99      3.73 o 
   4   9  10        5.58        2.98      3.39 o 
   5   9  10        7.00        6.74      4.16 o 
   2  -1  11       42.34       47.47      5.34 o 
   3  -1  11       17.41       12.52      4.38 o 
   4  -1  11       26.75       35.48      4.60 o 
   5  -1  11       31.53       31.07      5.00 o 
   6  -1  11       48.60       39.05      5.28 o 
   1   0  11       35.68       31.22      4.97 o 
   2   0  11       20.42       20.26      4.35 o 
   3   0  11       25.89       21.22      4.07 o 
   4   0  11        5.49       -3.88      3.88 o 
   5   0  11       13.45       18.30      3.63 o 
   6   0  11        9.68        3.82      4.04 o 
   7   0  11       35.77       42.65      5.41 o 
   0   1  11        5.69        1.10      2.90 o 
   1   1  11        0.33        4.82      3.39 o 
   2   1  11        2.53        7.08      3.26 o 
   3   1  11       23.44       21.22      4.38 o 
   4   1  11       42.98       44.98      5.34 o 
   5   1  11       50.84       60.83      5.50 o 
   6   1  11      184.50      163.16      8.79 o 
   7   1  11      133.46      134.52      8.39 o 
   8   1  11       46.69       50.73      5.90 o 
   0   2  11       54.54       50.40      4.40 o 
   1   2  11       25.06       21.56      4.88 o 
   2   2  11       51.02       20.60      4.66 o 
   3   2  11      267.69      271.71     10.28 o 
   4   2  11      301.02      285.00     10.35 o 
   5   2  11      102.54      100.78      6.40 o 
   6   2  11       61.96       56.20      5.34 o 
   7   2  11        9.85        8.45      4.01 o 
   8   2  11        0.78        5.31      3.23 o 
   0   3  11      132.19      142.11     15.14 o 
   1   3  11       65.22       58.34      6.24 o 
   2   3  11       79.13       79.90      6.24 o 
   3   3  11       86.33       97.52      6.49 o 
   4   3  11       95.63       96.74      6.56 o 
   5   3  11        8.23        4.88      3.63 o 
   6   3  11        0.45       -3.42      3.42 o 
   7   3  11        0.30        1.86      3.04 o 
   8   3  11       16.61       26.10      4.44 o 
   0   4  11       34.17       31.23      3.81 o 
   1   4  11       23.30       21.75      4.44 o 
   2   4  11       12.95       13.79      3.91 o 
   3   4  11       50.03       48.93      5.31 o 
   4   4  11       58.12       55.17      5.72 o 
   5   4  11       12.33       20.16      3.63 o 
   6   4  11        9.00        5.34      3.73 o 
   7   4  11       27.27       31.56      4.94 o 
   8   4  11       60.45       58.22      6.49 o 
   0   5  11       65.55       71.44      4.43 o 
   1   5  11       86.34       83.94      6.49 o 
   2   5  11       54.01       55.92      5.65 o 
   3   5  11       13.73       14.54      4.23 o 
   4   5  11       27.74       30.38      5.00 o 
   5   5  11        5.82       19.39      3.95 o 
   6   5  11       15.67       20.04      4.07 o 
   7   5  11        7.61       12.77      3.95 o 
   8   5  11       33.69       40.76      5.93 o 
   0   6  11       49.80       45.20      6.69 o 
   1   6  11        7.34       11.43      3.98 o 
   2   6  11        3.92       -1.21      3.54 o 
   3   6  11        1.37       -3.29      4.10 o 
   4   6  11       48.16       55.89      5.50 o 
   5   6  11      115.26      125.73      7.02 o 
   6   6  11       53.96       55.58      6.03 o 
   7   6  11       34.86       43.83      5.56 o 
   1   7  11       36.15       38.62      5.62 o 
   2   7  11      130.14      138.40      8.14 o 
   3   7  11      137.82      164.37      8.79 o 
   4   7  11      206.54      213.64      9.94 o 
   5   7  11       91.10       85.56      6.96 o 
   6   7  11       29.91       35.82      4.85 o 
   2   8  11       93.90      103.82      7.52 o 
   3   8  11        5.43        8.26      4.13 o 
   4   8  11        0.26        1.99      3.04 o 
   5   8  11        0.54       -0.68      3.67 o 
   3   1  12       31.15       23.58      5.19 o 
   4   1  12      129.92      132.84      8.08 o 
   5   1  12       10.31       14.48      4.13 o 
   6   1  12       72.45       64.03      6.28 o 
   2   2  12       86.20       83.01      6.93 o 
   3   2  12       31.62       34.14      5.34 o 
   4   2  12       92.80       84.94      7.11 o 
   5   2  12        1.04        1.30      3.39 o 
   6   2  12       15.59       16.34      4.01 o 
   2   3  12        4.88        8.73      4.23 o 
   3   3  12        1.88        6.18      4.07 o 
   4   3  12       38.77       34.39      5.56 o 
   5   3  12       20.68       15.50      4.41 o 
   6   3  12       56.51       48.40      5.56 o 
   7   3  12       41.35       52.60      5.13 o 
   2   4  12       21.20       27.03      5.25 o 
   3   4  12       43.56       43.46      5.62 o 
   4   4  12      123.97      127.22      8.23 o 
   5   4  12       63.78       67.66      6.56 o 
   6   4  12       25.79       20.10      4.66 o 
   7   4  12        0.60        5.13      3.42 o 
   2   5  12        6.16        6.40      3.79 o 
   3   5  12       35.71       37.31      5.13 o 
   4   5  12       13.96        9.07      4.94 o 
   5   5  12        0.20       -3.91      4.07 o 
   6   5  12        3.19       10.00      3.76 o 
   2   6  12        1.45        1.37      4.16 o 
   3   6  12       30.70       33.80      5.84 o 
   4   6  12       69.73       85.62      7.33 o 
   5   6  12       42.26       51.85      5.90 o 
   6   6  12      128.46      114.42      8.57 o 
   4   7  12      107.38      111.81      8.42 o 
                                                 
